# Supplementary material for: Selection drives convergent gene expression changes during transitions to co-sexuality in haploid sexual systems
Source: Nat Ecol Evol. 2022 Mar 21;6(5):579–89. doi: 10.1038/s41559-022-01692-4 (PMC9085613; doi:10.1038/s41559-022-01692-4)
Supplement: Supplementary file 3 — Excel file with Supplementary Tables 1–18. [file 41559_2022_1692_MOESM3_ESM.xlsx]

## Sheet: Abbreviations
In all tables, the following abbreviations are used:
SBG: sex-biased genes.
MBG: male-biased genes.
FBG: female-biased genes.
FC: Fold-change.
Padj: adjusted P-value.
TPM: transcripts per million.
OG: orthogroups.

## Sheet: Supplementary Table 1
Supplementary Table 1. Brown algae species used in the study and summary of gene expression data sets.
Species	Sample references	Sexual system	Sex	N. replicate samples	RNAseq read type	N. clean reads (mean across replicates)	N. predicted genes	N. reads aligned by Kallisto (mean across replicates)	N. expressed genes*	% genes expressed	Mean r2 across biological replicates
S. polyschides	SpolBR94M	dioicous	male	2	SE	148943076	25645	24324452	19428	0.757575	0.926
S. polyschides	SpolBR94F		female	2	SE	135978191		18629204	17795	0.693897	0.891
S. dermatodea	SderLü1190fm	monoicous	na	2	SE	118794292	27093	24563884	19719	0.727826	0.947
D. herbacea	DmunM	dioicous	male	3	SE	173186428	14495	24746990	14025	0.967575	0.991933
D. herbacea	DmunF		female	3	SE	163202847		22844904	13180	0.909279	0.9848
D. dudresnayi	DdudBR16	monoicous	na	3	SE	146107665	49820	9828454	27391	0.549799	0.966433
S. rigidula	Srig male	dioicous	male	3	PE	146230865	31190	23248312	13825	0.443251	0.972133
S. rigidula	Srig fem		female	3	PE	238729445		25437703	13714	0.439692	0.971033
H. paniculata	Hpan	monoicous	monicous	3	PE	46936771	22090	26616313	13333	0.603576	0.955533
S. firma	Sfir male	dioicous	male	3	PE	53967415	30008	34465015	20207	0.673387	0.965433
S. firma	Sfir female		female	3	PE	49355703		32384547	24826	0.827313	0.9739
C. linearis	Clin	monoicous	na	3	PE	46257008	15209	41933025	13214	0.868828	0.992633
*TPM>5% percentile
Accession to cite for these SRA data: PRJNA733856
Temporary Submission ID: SUB9673051

## Sheet: Supplementary Table 2
Supplementary Table 2. Summary statistics of sex-biased gene expression. Fractions of sex-biased genes are calculated over the number of expressed genes in the sex of bias.
Species	Bias	N. sex-biased genes (FC>2, padj<0.05)	N. sex-specific genes (sex-biased genes expressed in only one sex)*
S. polyschides	male	3072	1004
S. polyschides	female	1748	87
D. herbacea	male	1067	1
D. herbacea	female	1262	0
S. rigidula	male	825	173
S. rigidula	female	925	267
S. firma	male	3519	264
S. firma	female	3950	2386
*note that these exclude sex-linked genes which were discarded from our analysis, see methods

## Sheet: Supplementary Table 3
Supplementary Table 3. Gene expression values in transcripts per million (TPM; kallisto) and expression bias (Deseq2) for each of the genes across the four dioicous species.
S. polyshides												D. herbacea												S. rigidula											S. firma
gene_id	baseMean	log2FoldChange	lfcSE	stat	pvalue	padj	Mean_TPM_Fem	Mean_TPM_Mal	BIAS			gene_id	baseMean	log2FoldChange	lfcSE	stat	pvalue	padj	Mean_TPM_Fem	Mean_TPM_Mal	BIAS			gene_id	baseMean	log2FoldChange	lfcSE	stat	pvalue	padj	Mean_TPM_Fem	Mean_TPM_Mal	BIAS		gene_id	baseMean	log2FoldChange	lfcSE	stat	pvalue	padj	Mean_TPM_Fem	Mean_TPM_Mal	BIAS
g10	28.7113	0.429848	0.667199	0.644258	0.519408	0.696776	1.38372	2.82989	NOBIAS			Des.1	1.14025	-0.482747	0.711791	-0.678215	0.497636	NA	0.0552567	0.0402251	NOBIAS			g1	149.276	-0.132429	0.171324	-0.772974	0.439538	0.647396	14.1307	14.2787	NOBIAS		mRNA.Sphaerotrichia_firma-F_contig16932.1.1	69694.4	-0.253336	0.205787	-1.23106	0.2183	0.327016	22298	19723.4	NOBIAS
g100	15.7917	3.83069	1.09031	3.51338	0.000442438	0.00225311	0.0196387	0.673297	MB			Des.100	342.818	0.567277	0.158815	3.57193	0.000354358	0.000985612	3.84901	10.3739	NOBIAS			g10	797.32	-0.163063	0.160073	-1.01867	0.308357	0.526783	172.16	168.564	NOBIAS		mRNA.Sphaerotrichia_firma-F_contig3723.1.1	14740.2	-0.386422	0.173969	-2.22122	0.0263363	0.060303	15848.1	12956.3	NOBIAS
g10000	375.871	0.491789	0.293547	1.67533	0.0938694	0.210146	8.47942	18.3487	NOBIAS			Des.1000	1366.54	-0.353372	0.0856748	-4.12457	3.71431e-05	0.000117755	31.1051	45.0687	NOBIAS			g100	1961.15	0.263371	0.080955	3.2533	0.00114073	0.00566246	46.477	60.4062	NOBIAS		mRNA.Sphaerotrichia_firma-F_contig1603.2.1	234067	-0.169309	0.224437	-0.754372	0.450626	0.565845	15127.6	13895.8	NOBIAS
g10002	12.3051	-0.239243	1.13763	-0.2103	0.833433	0.91185	3.62241	5.11119	NOBIAS			Des.10000	354.812	0.106231	0.166832	0.636751	0.524287	0.64607	11.2357	22.4654	NOBIAS			g1000	966.093	-0.118825	0.0862223	-1.37813	0.168164	0.351459	15.054	14.8537	NOBIAS		mRNA.Sphaerotrichia_firma-F_contig195.15.1	70967.7	-0.253174	0.211747	-1.19564	0.231836	0.341898	13646.9	11950.5	NOBIAS
g10004	81.7766	-1.6242	0.534851	-3.03673	0.00239162	0.00988691	6.11913	2.87769	FB			Des.10001	2.72586	-0.0981193	0.753202	-0.130269	0.896353	0.934605	0.0843287	0.137863	NOBIAS			g10000	1.81082	0.132164	0.634404	0.208327	0.834973	0.921423	0.135785	0.186491	NOBIAS		mRNA.Sphaerotrichia_firma-F_contig8212.5.1	27619.7	-0.340157	0.221629	-1.5348	0.124833	0.21276	13286.3	11087	NOBIAS
g1001	38.2768	0.80727	0.680067	1.18704	0.23521	0.411919	1.52439	3.94795	NOBIAS			Des.10002	4.23568	-0.106588	0.717741	-0.148504	0.881945	0.925026	0.103785	0.166942	NOBIAS			g10002	1.32092	-0.170651	0.561001	-0.304191	0.760982	NA	0.0333786	0.0248412	NOBIAS		mRNA.Sphaerotrichia-firma-M_Contig10250.1.1	11071.7	-0.353025	0.175975	-2.00611	0.0448448	0.0936196	10507.1	8759.04	NOBIAS
g10010	826.553	-0.145547	0.358228	-0.406296	0.684525	0.818785	7.34058	9.7898	NOBIAS			Des.10004	1358.98	-0.674989	0.0955256	-7.06605	1.59403e-12	9.44173e-12	99.5852	114.588	NOBIAS			g10005	91.6365	-0.0781278	0.210722	-0.370763	0.710814	0.84651	4.64288	4.80535	NOBIAS		mRNA.Sphaerotrichia-firma-M_Contig4052.4.1	66176.5	-0.374916	0.256509	-1.46161	0.143848	0.239122	9465.86	7546.31	NOBIAS
g10011	678.616	-0.333695	0.342483	-0.97434	0.329888	0.519466	3.62995	4.28212	NOBIAS			Des.10005	698.156	-0.576097	0.192078	-2.99928	0.00270614	0.00655686	19.9857	24.3748	NOBIAS			g10006	2267.77	-0.614501	0.166835	-3.68329	0.000230245	0.00131168	103.628	73.911	NOBIAS		mRNA.Sphaerotrichia-firma-M_Contig5205.1.1	39530.6	0.125193	0.271459	0.461185	0.644666	0.737685	8672.91	9850.38	NOBIAS
g10012	174.292	-0.97632	0.447941	-2.17957	0.0292892	0.0831801	0.713208	0.535724	NOBIAS			Des.10006	1485.95	0.668329	0.0982769	6.80047	1.04275e-11	5.91675e-11	10.96	32.1398	NOBIAS			g10007	5196.45	0.392171	0.263608	1.48771	0.136829	0.302855	11.5379	16.0112	NOBIAS		mRNA.Sphaerotrichia_firma-F_contig14397.1.1	6423	-3.28649	0.348976	-9.41753	4.61805e-21	1.75345e-19	7815.74	812.934	FB
g10013	30.7312	5.48593	1.07376	5.10909	3.2371e-07	3.43189e-06	0.0286533	4.05383	MB			Des.10008	867.953	1.45811	0.148988	9.78674	1.28374e-22	1.29252e-21	7.08137	36.3109	MB			g1001	430.677	-0.195725	0.112761	-1.73575	0.0826085	0.210031	15.9731	15.1911	NOBIAS		mRNA.Sphaerotrichia_firma-F_contig3372.1.1	5699.52	-0.122288	0.346542	-0.35288	0.724179	0.802742	7120.8	7097.35	NOBIAS
g10014	110.995	0.0715863	0.452836	0.158084	0.87439	0.934275	5.15844	8.42019	NOBIAS			Des.10009	519.895	-0.400308	0.117559	-3.40518	0.000661207	0.00176587	18.5254	25.7675	NOBIAS			g10010	279.153	-0.325093	0.142739	-2.27753	0.0227545	0.0761601	42.0309	36.783	NOBIAS		mRNA.Sphaerotrichia-firma-M_Contig14192.1.1	14984.9	-0.294289	0.198964	-1.47911	0.139112	0.232977	6740.02	5800.61	NOBIAS
g10015	21.5985	0.324424	0.751683	0.431596	0.666035	0.805994	3.56123	7.13667	NOBIAS			Des.10010	0.60789	0.0852301	0.593438	0.143621	0.8858	NA	0.0161199	0.0455185	NOBIAS			g10011	0.188566	0.0895619	0.36097	0.248115	0.804046	NA	0	0.048388	NOBIAS		mRNA.Sphaerotrichia-firma-M_Contig15841.1.1	30896.2	-0.145625	0.251092	-0.579969	0.561935	0.668197	6622.39	6237.84	NOBIAS
g10016	0.159889	0.197912	1.45707	0.135829	0.891957	NA	0	0.62632	NOBIAS			Des.10012	0.540422	-0.0486785	0.620266	-0.07848	0.937446	NA	0.0263896	0.0327827	NOBIAS			g10012	16.1406	1.12908	0.517287	2.1827	0.0290582	0.0928538	0.11265	0.317285	NOBIAS		mRNA.Sphaerotrichia_firma-F_contig46.11.1	51730	0.171945	0.211233	0.814009	0.41564	0.531518	6319.83	7400.31	NOBIAS
g10017	143.547	0.393845	0.393396	1.00114	0.316759	0.505395	5.04139	10.1572	NOBIAS			Des.10013	0.417038	-0.170928	0.545281	-0.313467	0.753926	NA	0.0179039	0.00989867	NOBIAS			g10013	75.1332	-0.098887	0.466971	-0.211763	0.832292	0.920089	12.7202	9.72428	NOBIAS		mRNA.Sphaerotrichia_firma-F_contig6939.1.1	66051.7	-0.300639	0.1916	-1.5691	0.116626	0.201773	6085.3	5149.48	NOBIAS
g10018	44.8741	1.66995	0.583348	2.8627	0.00420051	0.0161913	0.202787	1.01665	MB			Des.10014	5.38164	0.160514	0.677825	0.236807	0.812806	0.878352	0.0946772	0.195517	NOBIAS			g10014	2016.88	1.78877	0.177624	10.0705	7.45768e-24	1.16171e-22	31.0201	118.323	MB		mRNA.Sphaerotrichia_firma-F_contig1391.6.1	46469.5	0.148588	0.298914	0.497094	0.619123	0.716234	5967.66	6928.04	NOBIAS
g10019	18.9018	5.72471	1.31521	4.35268	1.34481e-05	9.98225e-05	0	1.40279	MB			Des.10015	3024.83	0.598508	0.0997426	6.00052	1.96684e-09	9.39658e-09	43.1952	120.69	NOBIAS			g10015	855.232	0.0563816	0.361194	0.156098	0.875956	0.942241	70.4019	80.6495	NOBIAS		mRNA.Sphaerotrichia_firma-F_contig12319.1.1	36268.4	-0.0957779	0.211492	-0.452869	0.650643	0.742702	5521.24	5382.35	NOBIAS
g10020	235.716	0.192735	0.314875	0.612101	0.540471	0.714281	1.18986	2.06542	NOBIAS			Des.10016	111.888	0.630461	0.221535	2.84587	0.00442905	0.0103147	1.96929	5.54717	NOBIAS			g10016	4612.99	5.04052	0.27305	18.4601	4.32794e-76	1.74626e-74	6.71923	276.843	MB		mRNA.Sphaerotrichia_firma-F_contig807.5.1	39765	-0.191834	0.194484	-0.986374	0.323949	0.439508	5022.48	4567.73	NOBIAS
g10023	0.738386	0.193192	1.52011	0.127091	0.898868	NA	0.00573855	0.0119151	NOBIAS			Des.10018	762.197	2.37883	0.125162	19.0059	1.5227e-80	6.58888e-79	2.69323	26.1655	MB			g10017	338.319	-0.140413	0.177422	-0.791411	0.428704	0.638124	3.59971	3.51867	NOBIAS		mRNA.Sphaerotrichia_firma-F_contig2346.2.1	9225.77	-0.598935	0.196827	-3.04295	0.00234269	0.00765407	4535.31	3157.65	NOBIAS
g10024	17.861	0.823485	0.81147	1.01481	0.310198	0.498248	1.57332	4.4017	NOBIAS			Des.10019	4.65731	1.29348	0.724265	1.78592	0.0741124	0.131901	0.0248546	0.205496	NOBIAS			g10018	229.793	-0.516456	0.167412	-3.08494	0.00203594	0.00959363	33.8291	25.8117	NOBIAS		mRNA.Sphaerotrichia_firma-F_contig1794.7.2	112217	-0.764438	0.219828	-3.47744	0.000506224	0.00200986	4342.98	2626.25	NOBIAS
g10025	134.255	-0.21934	0.380915	-0.575823	0.564735	0.732272	354.876	469.471	NOBIAS			Des.10020	574.835	-0.195108	0.127835	-1.52624	0.126949	0.209921	41.5664	66.9153	NOBIAS			g10019	23.1499	0.104244	0.455398	0.228908	0.81894	0.912454	2.37095	2.85522	NOBIAS		mRNA.Sphaerotrichia_firma-F_contig16369.2.1	263031	0.247227	0.203853	1.21277	0.225217	0.334616	4240.8	5208.59	NOBIAS
g10026	46.9782	0.134938	0.545037	0.247576	0.804463	0.895377	14.9432	24.5896	NOBIAS			Des.10021	3.99568	-0.369428	0.724141	-0.510161	0.609939	0.720619	0.153981	0.181874	NOBIAS			g1002	1025.2	-0.206109	0.0961113	-2.14448	0.0319941	0.100435	14.3209	13.3685	NOBIAS		mRNA.Sphaerotrichia_firma-F_contig5908.3.1	3025.87	-0.128441	0.236284	-0.543588	0.586725	0.689563	4240.71	4077.85	NOBIAS
g10028	47.2692	-0.154044	0.553479	-0.278319	0.780767	0.880384	2.22115	3.075	NOBIAS			Des.10023	0.766047	0.249556	0.668337	0.373398	0.708852	NA	0.0187947	0.0761676	NOBIAS			g10020	386.3	0.973057	0.160957	6.04544	1.49004e-09	1.42564e-08	3.19102	6.67628	NOBIAS		mRNA.Sphaerotrichia_firma-F_contig21595.1.1	4430.53	0.468968	0.20977	2.23563	0.0253759	0.058462	4122.93	6120.71	NOBIAS
g10030	6.36626	-1.72409	1.30205	-1.32413	0.18546	0.347224	0.258224	0.0875855	NOBIAS			Des.10024	1.554	-0.0321857	0.75758	-0.0424849	0.966112	NA	0.0603593	0.0970571	NOBIAS			g10021	1.29652	-0.940213	0.560763	-1.67667	0.0936078	NA	0.0166755	0	NOBIAS		mRNA.Sphaerotrichia-firma-M_Contig1322.7.1	4334.05	0.50367	0.222664	2.26202	0.0236963	0.0552662	3805.26	5797.9	NOBIAS
g10031	251.895	0.435525	0.333945	1.30418	0.192171	0.356114	3.37187	6.89661	NOBIAS			Des.10025	13.8217	0.67256	0.538569	1.24879	0.211741	0.321698	0.245282	0.817102	NOBIAS			g10023	534.92	0.209951	0.108858	1.92867	0.0537723	0.15205	4.4712	5.4963	NOBIAS		mRNA.Sphaerotrichia-firma-M_Contig22858.1.1	18462.3	-3.74879	0.13375	-28.0283	7.33851e-173	1.30363e-169	3568.97	277.889	FB
g10032	259.163	9.17836	1.11465	8.23433	1.80569e-16	9.46394e-15	0	289.935	MB			Des.10026	1783.4	0.173005	0.0878464	1.96941	0.0489062	0.0915841	35.5712	73.8677	NOBIAS			g10024	642.537	-0.151771	0.160003	-0.948548	0.342851	0.562843	75.9167	75.7723	NOBIAS		mRNA.Sphaerotrichia_firma-F_contig3005.1.1	48702.1	-0.0708451	0.200468	-0.353398	0.72379	0.802418	3478.47	3438.33	NOBIAS
g10033	86.1404	0.217449	0.440051	0.494145	0.621204	0.774272	3.25169	5.83648	NOBIAS			Des.10027	196.003	0.132548	0.171026	0.77502	0.438328	0.565918	4.29124	8.38185	NOBIAS			g10025	1723.02	0.232746	0.177236	1.3132	0.189116	0.382112	34.4508	44.4048	NOBIAS		mRNA.Sphaerotrichia_firma-F_contig25462.2.1	9717.13	-0.24133	0.183358	-1.31617	0.188117	0.294262	3460.87	3097	NOBIAS
g10034	8.40483	0.361463	1.06322	0.339969	0.73388	0.852609	9.51009	20.1871	NOBIAS			Des.10028	124.564	0.344379	0.220255	1.56355	0.117923	0.197269	6.31835	15.013	NOBIAS			g10027	51.3788	0.949466	0.264578	3.58861	0.000332447	0.00184298	1.09089	2.37121	NOBIAS		mRNA.Sphaerotrichia-firma-M_Contig3212.6.1	62669.7	-0.41981	0.185966	-2.25745	0.0239799	0.0557624	3361.04	2596.45	NOBIAS
g10035	3.79175	0.207825	1.39457	0.149024	0.881534	0.938276	0.362304	0.77506	NOBIAS			Des.10029	0.443598	-0.160823	0.553951	-0.29032	0.771572	NA	0.0461084	0.031866	NOBIAS			g10028	705.946	-0.0853074	0.151979	-0.561312	0.574585	0.755409	77.4261	81.4072	NOBIAS		mRNA.Sphaerotrichia_firma-F_contig10099.4.1	8295.13	0.840945	0.233046	3.60849	0.00030798	0.00129339	3357.33	6442.54	NOBIAS
g10036	0.546099	0.710002	1.46854	0.483474	0.628759	NA	0	0.80091	NOBIAS			Des.1003	11904.6	-0.364915	0.0711606	-5.12805	2.92762e-07	1.15969e-06	238.851	340.032	NOBIAS			g10029	512.457	0.326393	0.128396	2.54207	0.0110197	0.0417679	19.6419	26.9162	NOBIAS		mRNA.Sphaerotrichia_firma-F_contig1242.15.1	6183.83	-0.883167	0.298108	-2.96257	0.00305078	0.00958922	3262.57	1858.56	NOBIAS
g10037	217.321	0.362638	0.397561	0.912157	0.361686	0.553159	5.16894	9.91165	NOBIAS			Des.10030	0.237837	0.106974	0.505729	0.211525	0.832478	NA	0	0.0561637	NOBIAS			g1003	5262.35	-0.0775776	0.143255	-0.541534	0.58814	0.765019	301.807	311.56	NOBIAS		mRNA.Sphaerotrichia_firma-F_contig536.9.1	14660.6	0.254711	0.204589	1.24499	0.213135	0.320767	3114.24	3905.51	NOBIAS
g10038	3.47589	3.1616	1.54254	2.04961	0.0404025	0.108182	0	21.7453	NOBIAS			Des.10031	0.737253	-0.400261	0.61222	-0.653786	0.51325	NA	0.0419322	0.0115809	NOBIAS			g10030	2.4971	-0.677229	0.635309	-1.06598	0.286431	0.503724	0.247234	0.100606	NOBIAS		mRNA.Sphaerotrichia-firma-M_Contig612.10.1	19854.1	0.360703	0.262264	1.37534	0.169026	0.269197	3110.75	4227.35	NOBIAS
g10041	18.8348	2.42889	1.00496	2.41691	0.015653	0.0497429	1.08909	14.7359	MB			Des.10032	0.356658	-0.140276	0.524576	-0.267409	0.789155	NA	0.0446218	0.0399797	NOBIAS			g10031	251.379	-0.109241	0.224237	-0.487168	0.62614	0.794354	1.87709	1.83322	NOBIAS		mRNA.Sphaerotrichia-firma-M_Contig5388.2.1	9744.87	0.113742	0.136916	0.830744	0.406118	0.522134	3075.41	3545.97	NOBIAS
g10043	9.50773	4.70301	1.4043	3.349	0.000811048	0.00383208	0	51.5064	MB			Des.10033	7.88423	0.238181	0.603808	0.394465	0.693238	0.787987	0.24816	0.522156	NOBIAS			g10032	17103.9	0.646467	0.069775	9.26503	1.95028e-20	2.8e-19	92.8316	154.325	NOBIAS		mRNA.Sphaerotrichia_firma-F_contig17199.2.1	10735	-0.53317	0.369624	-1.44246	0.149171	0.245388	2913.29	2115.8	NOBIAS
g10044	26.128	0.0755185	0.707659	0.106716	0.915014	0.955085	1.66736	2.59622	NOBIAS			Des.10034	1822.81	-0.0533055	0.0758007	-0.703232	0.481911	0.607587	20.2039	36.2642	NOBIAS			g10033	9.4874	-0.295622	0.52966	-0.558135	0.576752	0.756991	0.474773	0.408852	NOBIAS		mRNA.Sphaerotrichia_firma-F_contig607.12.1	16207.2	0.37612	0.173971	2.16198	0.03062	0.0683957	2871.33	3952.5	NOBIAS
g10045	156.213	-1.50346	0.365488	-4.11357	3.8959e-05	0.000258706	187.764	104.111	FB			Des.10035	795.125	0.312378	0.128823	2.42487	0.0153139	0.0322103	84.0439	192.247	NOBIAS			g10034	170.735	0.387233	0.155105	2.49658	0.0125396	0.0466311	10.4547	15.0645	NOBIAS		mRNA.Sphaerotrichia_firma-F_contig4632.2.2	79698.9	-0.522232	0.252547	-2.06786	0.0386534	0.0834107	2864.29	2056.15	NOBIAS
g10046	441.87	-0.732672	0.266748	-2.74669	0.00602008	0.0221746	16.0271	14.5738	NOBIAS			Des.10036	91.4471	0.51148	0.232217	2.20259	0.0276234	0.0550768	1.05196	2.76743	NOBIAS			g10035	351.743	-0.0602044	0.344287	-0.174867	0.861184	0.934926	7.58597	8.02416	NOBIAS		mRNA.Sphaerotrichia_firma-F_contig4781.3.1	133047	0.0287265	0.207988	0.138116	0.890149	0.925076	2804.76	2948.75	NOBIAS
g10047	11.0572	1.23106	1.01393	1.21415	0.22469	0.398944	0.902587	3.35614	NOBIAS			Des.10037	2129.56	-0.0959366	0.079619	-1.20495	0.228224	0.341163	41.6673	72.0412	NOBIAS			g10036	48.4147	-0.560439	0.304137	-1.84272	0.0653697	0.176558	0.48537	0.337108	NOBIAS		mRNA.Sphaerotrichia_firma-F_contig393.7.1	75706.7	-0.107657	0.218467	-0.492783	0.622166	0.718666	2798.34	2682.83	NOBIAS
g10048	23.0614	0.570212	0.72394	0.787651	0.430901	0.619329	2.75908	6.36976	NOBIAS			Des.10039	10926.4	-0.849245	0.0686416	-12.3722	3.69738e-35	5.67983e-34	187.211	190.359	NOBIAS			g10037	5096.42	-0.0212698	0.0864363	-0.246075	0.805625	0.906637	26.1957	27.2717	NOBIAS		mRNA.Sphaerotrichia_firma-F_contig1361.2.2	91111.4	-0.106026	0.213916	-0.495643	0.620146	0.716984	2752.5	2627.52	NOBIAS
g10049	10.3895	0.283103	1.00688	0.281169	0.778581	0.879509	1.51151	2.90131	NOBIAS			Des.1004	1190.69	-0.041215	0.126162	-0.326683	0.743908	0.826831	326.252	577.612	NOBIAS			g10038	1.15794	-0.136084	0.617608	-0.22034	0.825606	NA	0.0671769	0.0584716	NOBIAS		mRNA.Sphaerotrichia_firma-F_contig16291.2.1	13010.8	0.240759	0.270916	0.888684	0.374173	0.490315	2726.09	3423.27	NOBIAS
g1005	136.052	0.537515	0.383786	1.40056	0.161346	0.31463	0.933056	2.03194	NOBIAS			Des.10040	9519.7	0.0852766	0.132572	0.643245	0.520065	0.642683	154.031	300.287	NOBIAS			g10039	6.70863	-1.11084	0.57395	-1.93542	0.0529382	0.150337	0.047781	0.0179683	NOBIAS		mRNA.Sphaerotrichia_firma-F_contig7082.2.1	20481.8	-2.07623	0.826235	-2.51288	0.0119748	0.0312207	2687.91	540.099	FB
g10050	1.77116	2.1116	1.60161	1.31843	0.187361	NA	0	0.977545	NOBIAS			Des.10041	4.70097	-0.077803	0.700045	-0.11114	0.911505	0.945188	0.174946	0.294716	NOBIAS			g1004	808.531	-0.0253305	0.0906866	-0.279319	0.78	0.890407	15.887	16.9144	NOBIAS		mRNA.Sphaerotrichia_firma-F_contig1713.13.1	67535.8	-0.681555	0.211531	-3.22202	0.00127292	0.00452121	2676.65	1716.6	NOBIAS
g10051	116.902	1.46732	0.399445	3.6734	0.000239345	0.00130786	1.94238	8.2096	MB			Des.10042	1378.94	-0.353492	0.129883	-2.72162	0.00649627	0.0146885	41.3049	59.4833	NOBIAS			g10040	56.54	0.377204	0.35575	1.06031	0.289005	0.505652	0.935111	1.34758	NOBIAS		mRNA.Sphaerotrichia_firma-F_contig8059.2.1	44938.1	-0.535558	0.409027	-1.30935	0.190417	0.297205	2641.81	1876.73	NOBIAS
g10052	1775.6	-0.698901	0.236016	-2.96124	0.003064	0.0123119	146.581	136.156	NOBIAS			Des.10043	442.354	0.506496	0.141772	3.5726	0.000353451	0.0009838	6.93173	18.2567	NOBIAS			g10041	1283.64	0.159558	0.0743663	2.14557	0.0319072	0.100282	228.17	279.575	NOBIAS		mRNA.Sphaerotrichia_firma-F_contig2137.5.1	83408	-0.235593	0.19254	-1.2236	0.221102	0.329467	2538.34	2222.72	NOBIAS
g10053	72.2368	0.0424222	0.473268	0.0896366	0.928576	0.961711	0.339345	0.534523	NOBIAS			Des.10044	1.0161	0.407404	0.716681	0.56846	0.569723	NA	0.0164897	0.052791	NOBIAS			g10043	0.176208	-0.0806009	0.36097	-0.22329	0.82331	NA	0.0416226	0	NOBIAS		mRNA.Sphaerotrichia_firma-F_contig9459.1.1	9074.61	-0.682627	0.152674	-4.47114	7.78021e-06	4.80014e-05	2520.37	1652.14	NOBIAS
g10054	44.0101	0.238263	0.556669	0.428016	0.66864	0.807659	19.6543	35.4888	NOBIAS			Des.10045	1499.71	-1.39479	0.0851547	-16.3795	2.68083e-60	7.83313e-59	83.8338	58.3108	FB			g10044	130.995	0.848094	0.209808	4.04224	5.2944e-05	0.000337461	2.62095	5.18189	NOBIAS		mRNA.Sphaerotrichia_firma-F_contig3367.1.1	8586	-0.907658	0.246433	-3.68318	0.000230345	0.00100257	2481.02	1383.85	NOBIAS
g10055	40.7868	-0.654986	0.750988	-0.872166	0.383118	0.575153	60.3433	62.4256	NOBIAS			Des.10046	0.33466	0.186377	0.516941	0.360538	0.718445	NA	0	0.0890184	NOBIAS			g10045	136.488	0.0358442	0.213179	0.168141	0.866472	0.93704	4.57937	5.1223	NOBIAS		mRNA.Sphaerotrichia_firma-F_contig308.12.1	59423	-0.293871	0.197522	-1.48779	0.136807	0.229704	2465.98	2068.3	NOBIAS
g10056	22.5444	-1.1744	0.749717	-1.56646	0.117242	0.247948	1.25836	0.782555	NOBIAS			Des.10047	1.60499	0.976334	0.752805	1.29693	0.194656	NA	0.008804	0.126228	NOBIAS			g10046	952.01	-1.12174	0.10939	-10.2546	1.12867e-24	1.79417e-23	15.355	7.53878	FB		mRNA.Sphaerotrichia_firma-F_contig682.2.2	256070	0.606914	0.264347	2.2959	0.0216818	0.0513647	2381.91	3696.03	NOBIAS
g10057	188.331	0.367626	0.494038	0.744125	0.456801	0.642126	13.5979	28.8736	NOBIAS			Des.10048	4865.05	-1.73341	0.0875158	-19.8068	2.59914e-87	1.25389e-85	601.728	331.038	FB			g10047	620.478	-0.0478111	0.104153	-0.459048	0.6462	0.806619	26.7579	28.1552	NOBIAS		mRNA.Sphaerotrichia_firma-F_contig450.3.1	78670.7	0.0971015	0.200247	0.484908	0.627742	0.722909	2364.58	2605.99	NOBIAS
g10058	22.3142	0.0135611	1.03779	0.0130672	0.989574	0.994414	55.2734	90.5926	NOBIAS			Des.10049	302.182	0.0664287	0.190439	0.348819	0.727225	0.814574	8.91887	17.2335	NOBIAS			g10049	146.252	-0.28931	0.174533	-1.65762	0.0973934	0.237481	5.11272	4.55757	NOBIAS		mRNA.Sphaerotrichia_firma-F_contig4888.2.1	4121.53	0.0711334	0.202506	0.351266	0.725389	0.803439	2362.02	2625.15	NOBIAS
g1006	19.0205	0.630714	0.832927	0.757226	0.448915	0.635809	0.308044	0.723996	NOBIAS			Des.10050	112.492	-1.20627	0.247209	-4.87955	1.0633e-06	3.96795e-06	14.1938	10.8962	FB			g1005	449.776	0.29573	0.227098	1.30221	0.192843	0.387626	4.06814	5.39695	NOBIAS		mRNA.Sphaerotrichia_firma-F_contig5101.8.1	1406.53	-0.2242	0.185882	-1.20614	0.227763	0.337316	2360.89	2106.02	NOBIAS
g10061	0.61253	0.795472	1.48836	0.534463	0.593021	NA	0	0.0614594	NOBIAS			Des.10051	458.213	-0.201486	0.118188	-1.7048	0.0882321	0.153418	10.1924	16.3037	NOBIAS			g10050	153.389	0.144995	0.220646	0.657138	0.511092	0.705667	2.17969	2.57698	NOBIAS		mRNA.Sphaerotrichia_firma-F_contig1176.16.1	66475.2	-0.284282	0.226586	-1.25463	0.209611	0.316786	2325.85	1955.27	NOBIAS
g10062	188.302	-0.0318512	0.343994	-0.0925923	0.926227	0.960619	4.52463	6.72681	NOBIAS			Des.10052	27.6867	0.651847	0.393008	1.65861	0.097194	0.166801	3.9446	11.7337	NOBIAS			g10051	4886.13	0.881833	0.104823	8.41257	4.01139e-17	5.23505e-16	97.2369	193.755	NOBIAS		mRNA.Sphaerotrichia_firma-F_contig63.1.2	58860.9	-0.381174	0.232101	-1.64228	0.100532	0.180028	2305.45	1826.82	NOBIAS
g10063	113.758	0.0982491	0.437118	0.224766	0.822161	0.90542	14.277	23.29	NOBIAS			Des.10053	1.08764	1.00115	0.714976	1.40025	0.161437	NA	0	0.0660023	NOBIAS			g10052	410.006	0.603357	0.12222	4.93665	7.94745e-07	6.17542e-06	31.7886	53.8892	NOBIAS		mRNA.Sphaerotrichia-firma-M_Contig2087.5.1	64072.3	-0.440984	0.201872	-2.18447	0.0289277	0.0652323	2293.27	1731.77	NOBIAS
g10064	0.363616	-0.64242	1.45701	-0.440918	0.659272	NA	1.9691	0	NOBIAS			Des.10054	1.34939	-0.577021	0.741724	-0.777947	0.436601	NA	0.079104	0.0474632	NOBIAS			g10053	948.881	-0.26681	0.0825284	-3.23295	0.00122521	0.0060454	21.5621	19.2492	NOBIAS		mRNA.Sphaerotrichia_firma-F_contig438.8.1	14977.5	-0.0218726	0.190171	-0.115015	0.908433	0.937964	2252.66	2320.43	NOBIAS
g10069	702.886	0.370194	0.272559	1.35822	0.174395	0.331833	2.32299	4.52675	NOBIAS			Des.10055	0.118918	-0.0181503	0.504193	-0.0359988	0.971283	NA	0	0.0313243	NOBIAS			g10054	86.0348	-0.289574	0.251373	-1.15197	0.249333	0.458878	3.51217	3.15696	NOBIAS		mRNA.Sphaerotrichia_firma-F_contig1584.1.1	5346.06	-0.00742842	0.246002	-0.0301965	0.97591	0.984421	2235.18	2353.41	NOBIAS
g1007	583.654	-0.660495	0.258788	-2.55226	0.0107027	0.0361259	4.49252	4.25178	NOBIAS			Des.10056	4.79992	1.09778	0.732508	1.49866	0.133963	0.2198	0.0919133	0.597022	NOBIAS			g10055	119.933	0.546098	0.234539	2.32839	0.0198913	0.0682387	1.21048	1.88511	NOBIAS		mRNA.Sphaerotrichia_firma-F_contig252.2.2	59559.2	-0.234489	0.194855	-1.20341	0.228819	0.338452	2211.98	1937.44	NOBIAS
g10070	9.09954	-0.568641	1.14043	-0.49862	0.618047	0.772124	27.1777	27.3977	NOBIAS			Des.10057	29.2733	0.540266	0.434493	1.24344	0.213707	0.324032	0.579032	1.54271	NOBIAS			g10056	1044.13	-0.0222758	0.113459	-0.196334	0.844349	0.926191	104.522	113.406	NOBIAS		mRNA.Sphaerotrichia_firma-F_contig140.14.1	92178.4	-0.338514	0.173867	-1.94696	0.0515391	0.10534	2194.15	1783.02	NOBIAS
g10071	6.45534	-0.455746	1.1482	-0.396922	0.691425	0.824149	0.0736325	0.0763482	NOBIAS			Des.10059	372.074	0.555127	0.137867	4.02654	5.66036e-05	0.000174711	5.10106	13.9237	NOBIAS			g10057	4315.74	0.0791544	0.064119	1.23449	0.21702	0.418773	20.4028	22.8367	NOBIAS		mRNA.Sphaerotrichia_firma-F_contig23977.2.1	2348.97	-1.01363	0.161354	-6.28203	3.34187e-10	4.33555e-09	2148.01	1130.99	FB
g10072	174.081	0.0763572	0.346882	0.220125	0.825774	0.906927	4.29397	6.90663	NOBIAS			Des.10060	18.2052	0.525332	0.471863	1.11331	0.265574	0.385804	0.878914	2.42688	NOBIAS			g10058	1.31501	-0.941023	0.560769	-1.67809	0.0933286	NA	0.33312	0	NOBIAS		mRNA.Sphaerotrichia_firma-F_contig6399.1.1	33751.2	-0.231254	0.360097	-0.642199	0.520744	0.631413	2133.53	1912.77	NOBIAS
g10073	33.456	4.95693	0.985524	5.02974	4.91146e-07	5.00051e-06	0.064259	5.0442	MB			Des.10062	160.122	0.00919071	0.18821	0.0488322	0.961053	0.976821	6.84225	12.7114	NOBIAS			g10059	0.837601	-0.103347	0.478135	-0.216146	0.828874	NA	0.0665982	0.0520522	NOBIAS		mRNA.Sphaerotrichia_firma-F_contig9428.1.1	11508.2	-0.169978	0.209716	-0.810514	0.417645	0.53359	2123.64	1972.5	NOBIAS
g10076	1095.25	-2.41353	0.270558	-8.92056	4.63953e-19	3.4382e-17	17.298	4.77837	FB			Des.10063	87.4677	0.269944	0.245406	1.09999	0.271337	0.392116	6.46939	14.6555	NOBIAS			g1006	636.513	0.32275	0.0991588	3.25488	0.0011344	0.00563738	16.7724	22.5345	NOBIAS		mRNA.Sphaerotrichia_firma-F_contig7406.2.2	60725.9	-0.265879	0.22104	-1.20286	0.229032	0.338687	2102.85	1812	NOBIAS
g10077	86.6694	-0.53649	0.433054	-1.23885	0.2154	0.387548	2.09685	2.15995	NOBIAS			Des.10066	0.558051	-0.0254898	0.583877	-0.0436561	0.965179	NA	0.0210241	0.0276853	NOBIAS			g10060	375.758	-0.286164	0.117442	-2.43665	0.0148241	0.0535438	20.635	18.5737	NOBIAS		mRNA.Sphaerotrichia_firma-F_contig7701.2.5	77875.5	-0.203117	0.188855	-1.07552	0.282143	0.397175	2100.35	1874.83	NOBIAS
g10078	188.66	0.547429	0.341664	1.60225	0.109101	0.234937	17.4943	39.2297	NOBIAS			Des.10067	388.64	0.81312	0.131868	6.16616	6.99691e-10	3.46999e-09	11.5617	37.5569	NOBIAS			g10061	67.79	-0.0261506	0.296092	-0.088319	0.929623	0.967088	0.808338	0.843788	NOBIAS		mRNA.Sphaerotrichia_firma-F_contig173.2.2	74326.5	-0.310736	0.199151	-1.5603	0.118689	0.204149	2057.25	1701.2	NOBIAS
g10079	1911.22	-0.824982	0.263872	-3.12645	0.00176931	0.00758078	49.1384	41.7345	NOBIAS			Des.1007	987.048	-0.689728	0.117484	-5.87082	4.33639e-09	2.03821e-08	87.9509	99.6782	NOBIAS			g10062	129.643	-0.103837	0.187624	-0.553429	0.57997	0.759214	7.3863	7.50291	NOBIAS		mRNA.Sphaerotrichia_firma-F_contig2425.2.1	91155.3	0.165335	0.200299	0.82544	0.409122	0.525127	2045.89	2370.49	NOBIAS
g1008	252.896	-1.6781	0.312848	-5.36396	8.14191e-08	9.66031e-07	4.14546	1.9218	FB			Des.10071	2475.34	-0.66036	0.0897022	-7.3617	1.81589e-13	1.13991e-12	165.608	192.459	NOBIAS			g10063	1142.73	1.6905	0.197993	8.5382	1.36332e-17	1.80599e-16	9.53326	34.1877	MB		mRNA.Sphaerotrichia_firma-F_contig296.5.1	5179.6	-0.0545307	0.19769	-0.275839	0.782672	0.847633	2040.89	2085.81	NOBIAS
g10080	98.7332	-1.76716	0.410794	-4.30181	1.69408e-05	0.000122647	318.212	141.478	FB			Des.10072	950.032	2.64756	0.104353	25.3713	5.23e-142	4.59632e-140	8.69737	99.871	MB			g10065	1132.65	-0.0229076	0.0866762	-0.264289	0.791557	0.898247	28.8266	30.5986	NOBIAS		mRNA.Sphaerotrichia_firma-F_contig9020.3.1	4508.48	-0.138804	0.182908	-0.758873	0.447929	0.563223	2029.66	1954.81	NOBIAS
g10081	6.70472	1.63684	1.22016	1.3415	0.179758	0.3389	0.366313	2.52454	NOBIAS			Des.10073	0.193647	0.0781508	0.505006	0.154752	0.877017	NA	0	0.0430765	NOBIAS			g10066	0.649284	0.139703	0.367174	0.380483	0.703587	NA	0.00707656	0.0257075	NOBIAS		mRNA.Sphaerotrichia_firma-F_contig1293.4.3	93721.1	-0.270869	0.250594	-1.0809	0.27974	0.394686	1999.89	1694.87	NOBIAS
g10082	314.803	-1.15431	0.366	-3.15385	0.00161132	0.00699373	24.939	16.4264	FB			Des.10075	146.77	-0.206091	0.198921	-1.03605	0.30018	0.424121	6.76286	10.6844	NOBIAS			g10067	3588.46	-0.173302	0.0738693	-2.34606	0.0189733	0.065688	131.952	126.665	NOBIAS		mRNA.Sphaerotrichia-firma-M_Contig4985.5.1	32768.9	0.529411	0.437579	1.20986	0.226331	0.335951	1986.11	2932.04	NOBIAS
g10083	2786.06	-1.68531	0.232761	-7.2405	4.47017e-13	1.38883e-11	42.8809	19.963	FB			Des.10076	71.8502	0.446758	0.262133	1.70432	0.0883217	0.153551	3.15707	7.9604	NOBIAS			g10068	18.6994	-0.380301	0.519632	-0.731865	0.464251	0.66689	0.741533	0.560449	NOBIAS		mRNA.Sphaerotrichia_firma-F_contig2431.4.1	4137.56	0.00614549	0.185984	0.0330432	0.97364	0.982888	1869.35	1988.09	NOBIAS
g10084	842.645	0.969074	0.250311	3.87148	0.000108178	0.000643237	5.65628	16.9078	NOBIAS			Des.10077	1016.8	0.0272068	0.0933722	0.29138	0.770761	0.846301	40.9408	76.5729	NOBIAS			g10069	950.59	-0.331528	0.15908	-2.08403	0.0371573	0.113275	7.40387	6.24506	NOBIAS		mRNA.Sphaerotrichia_firma-F_contig17618.2.1	1485.03	-3.81212	0.335327	-11.3684	6.0094e-30	3.86186e-28	1869.28	135.335	FB
g10085	630.466	-1.68781	0.264783	-6.37431	1.83783e-10	3.63983e-09	48.334	22.3673	FB			Des.10078	1.61593	-0.0854968	0.75595	-0.113098	0.909952	NA	0.0411949	0.0685512	NOBIAS			g1007	88278.2	0.350909	0.0754451	4.65118	3.30041e-06	2.42594e-05	1692.89	2323.91	NOBIAS		mRNA.Sphaerotrichia-firma-M_Contig2785.5.1	134072	0.240532	0.389111	0.618159	0.536471	0.645665	1841.47	2232.83	NOBIAS
g10087	15.2945	-0.725792	0.897121	-0.809023	0.418502	0.607616	28.4756	26.0291	NOBIAS			Des.10079	7.85879	0.155215	0.673763	0.230371	0.817804	0.881188	0.224593	0.470554	NOBIAS			g10070	1410.97	0.00481843	0.0930481	0.0517843	0.958701	0.979908	64.0951	70.4525	NOBIAS		mRNA.Sphaerotrichia_firma-F_contig11462.2.1	1195.81	-7.67548	0.841872	-9.11716	7.71179e-20	2.70511e-18	1803.12	3.48737	FB
g10088	56.7922	-1.23977	0.501822	-2.47053	0.0134913	0.0439692	3.95473	2.47134	FB			Des.10081	357.558	-0.286133	0.195174	-1.46604	0.142638	0.231475	30.1481	45.5253	NOBIAS			g10071	772.355	8.69767	0.40029	21.7284	1.10581e-104	6.88212e-103	0.0135752	24.0224	MB		mRNA.Sphaerotrichia_firma-F_contig2168.7.1	4602.07	0.328368	0.239528	1.3709	0.170407	0.270924	1786.52	2390.49	NOBIAS
g10089	62.4777	0.765975	0.488887	1.56677	0.117168	0.24785	2.3127	5.99324	NOBIAS			Des.10082	109.433	-0.364938	0.218276	-1.67191	0.094542	0.162792	1.89698	2.68692	NOBIAS			g10072	0.490908	-0.390299	0.447767	-0.871656	0.383396	NA	0.0930124	0	NOBIAS		mRNA.Sphaerotrichia_firma-F_contig144.2.1	2569.18	0.191177	0.172936	1.10548	0.268952	0.382757	1764.59	2151.78	NOBIAS
g1009	243.168	-0.593671	0.335872	-1.76755	0.0771359	0.180273	1.63714	1.61187	NOBIAS			Des.10084	3.7625	-0.00734639	0.731451	-0.0100436	0.991987	0.995482	0.307827	0.519708	NOBIAS			g10073	1.49113	-0.409001	0.630496	-0.648698	0.516534	NA	0.145246	0.0897174	NOBIAS		mRNA.Sphaerotrichia_firma-F_contig5195.1.1	4560.62	0.223269	0.272592	0.81906	0.412752	0.528478	1749.91	2183.03	NOBIAS
g10090	28411.9	-2.09141	0.214717	-9.74028	2.02989e-22	2.05053e-20	1917.91	673.822	FB			Des.10086	756.024	-0.497666	0.112212	-4.43504	9.20542e-06	3.12274e-05	21.2468	27.5117	NOBIAS			g10074	1336.99	-0.110673	0.174948	-0.632604	0.526992	0.719477	14.5157	14.3436	NOBIAS		mRNA.Sphaerotrichia_firma-F_contig16428.3.1	4235.08	-0.351406	0.400591	-0.877219	0.380368	0.496783	1743.01	1459.86	NOBIAS
g10091	2.20844	-1.05428	1.50958	-0.698393	0.484931	0.667366	6.9744	3.81197	NOBIAS			Des.10087	0.0968237	-0.0181503	0.504193	-0.0359988	0.971283	NA	0	0.0426059	NOBIAS			g10075	699.307	-0.243977	0.0925385	-2.63649	0.00837681	0.0330612	10.889	9.81255	NOBIAS		mRNA.Sphaerotrichia_firma-F_contig1758.6.1	13405.2	0.0943802	0.184249	0.512244	0.60848	0.707813	1726.03	1935.79	NOBIAS
g10092	993.942	-1.11429	0.238279	-4.67642	2.91933e-06	2.55135e-05	15.9314	11.0279	FB			Des.10088	1.97356	0.0980361	0.761318	0.128772	0.897538	0.935324	0.0795833	0.147354	NOBIAS			g10076	1470.99	0.0841485	0.1329	0.633173	0.526621	0.719279	28.4336	32.4676	NOBIAS		mRNA.Sphaerotrichia-firma-M_Contig505.4.1	50745	-0.0540958	0.192813	-0.280561	0.779047	0.844958	1717.82	1701.29	NOBIAS
g10094	10.5959	1.29256	1.01012	1.27962	0.20068	0.367799	2.69776	10.5362	NOBIAS			Des.1009	1.64569	0.873969	0.757844	1.15323	0.248815	NA	0.0133376	0.0994436	NOBIAS			g10077	827.067	-0.189775	0.151171	-1.25537	0.209345	0.409322	55.0901	52.889	NOBIAS		mRNA.Sphaerotrichia_firma-F_contig159.12.1	1398.42	-0.857477	0.22402	-3.82768	0.000129356	0.000601512	1710.06	1004.98	NOBIAS
g10096	25.4306	-0.59388	1.50702	-0.394077	0.693524	0.825524	108.3	46.3577	NOBIAS			Des.10091	16.4337	0.370436	0.499409	0.741749	0.458239	0.585029	0.246256	0.574496	NOBIAS			g10078	124.076	0.139944	0.267516	0.523125	0.600887	0.775278	13.7528	17.0665	NOBIAS		mRNA.Sphaerotrichia-firma-M_Contig374.1.1	89360	-0.934995	0.399908	-2.33802	0.0193861	0.046849	1702.09	888.972	NOBIAS
g10099	23.7607	-0.646395	0.81034	-0.797683	0.425054	0.613688	5.35546	4.58222	NOBIAS			Des.10092	2305.16	0.0583555	0.107068	0.545031	0.585732	0.699731	46.3429	88.5038	NOBIAS			g1008	172.157	-0.763884	0.195503	-3.90728	9.33419e-05	0.000570553	17.6957	11.3309	NOBIAS		mRNA.Sphaerotrichia_firma-F_contig679.6.1	5422.24	-0.243394	0.157727	-1.54313	0.122798	0.209882	1694.39	1517.48	NOBIAS
g101	1386.61	0.654922	0.240215	2.7264	0.00640301	0.0233992	14.1572	34.0385	NOBIAS			Des.10093	0.852988	0.295343	0.702952	0.420146	0.674378	NA	0.0192167	0.0577992	NOBIAS			g10081	1439.48	-0.351964	0.16621	-2.11759	0.0342097	0.105931	168.705	146.506	NOBIAS		mRNA.Sphaerotrichia_firma-F_contig579.2.1	43324.3	-0.437179	0.23935	-1.82653	0.067771	0.131063	1685.2	1270.35	NOBIAS
g1010	722.768	-1.12215	0.282527	-3.97183	7.13213e-05	0.000444537	11.6036	7.9768	FB			Des.10096	2.34188	0.31459	0.761722	0.412999	0.679608	0.777312	0.062795	0.174034	NOBIAS			g10082	990.471	0.360965	0.119876	3.01116	0.00260252	0.0119436	40.4547	57.1054	NOBIAS		mRNA.Sphaerotrichia_firma-F_contig287.14.1	25362.2	0.16326	0.203756	0.801251	0.422986	0.538614	1657.41	1927.23	NOBIAS
g10100	1864.39	-0.23876	0.241873	-0.98713	0.323579	0.512657	25.0405	32.3132	NOBIAS			Des.10097	426.246	-1.07478	0.159702	-6.72989	1.69792e-11	9.45445e-11	10.1248	8.72788	FB			g10083	17.5579	1.36247	0.431634	3.15653	0.00159657	0.0076768	0.0424693	0.132914	MB		mRNA.Sphaerotrichia_firma-F_contig11394.1.1	1782.95	0.0464148	0.205403	0.225969	0.821225	0.875434	1651.62	1846.37	NOBIAS
g10101	290.272	7.15501	0.643277	11.1228	9.72245e-29	2.06825e-26	0.036444	10.0923	MB			Des.10098	315.167	0.0547791	0.143954	0.380532	0.70355	0.796023	16.5978	32.9389	NOBIAS			g10085	260.151	-0.123568	0.310928	-0.397416	0.691061	0.8363	17.8208	17.7848	NOBIAS		mRNA.Sphaerotrichia_firma-F_contig3586.6.1	14419	-0.193516	0.239831	-0.806887	0.419732	0.535759	1646.64	1507.11	NOBIAS
g10102	8963.71	-0.672392	0.273454	-2.45889	0.0139367	0.0452155	3164.86	3173.86	NOBIAS			Des.10099	2729.96	-0.133488	0.0750688	-1.77821	0.0753691	0.133886	75.8653	126.964	NOBIAS			g10086	0.722347	0.318053	0.3822	0.832164	0.405316	NA	0	0.15939	NOBIAS		mRNA.Sphaerotrichia_firma-F_contig2505.4.1	66858.8	-0.164213	0.201574	-0.814655	0.41527	0.531154	1642.09	1510.31	NOBIAS
g10103	136.576	-0.243743	0.44198	-0.55148	0.581305	0.744691	7.34932	9.21356	NOBIAS			Des.101	320.276	1.04235	0.205844	5.06377	4.11038e-07	1.60688e-06	14.6018	56.4661	MB			g10088	349.626	0.0223425	0.162944	0.137117	0.890938	0.949288	13.3914	14.7677	NOBIAS		mRNA.Sphaerotrichia_firma-F_contig4392.1.1	1994.12	0.204058	0.214752	0.950201	0.34201	0.458756	1640.34	2018.54	NOBIAS
g10104	21.4037	5.9324	1.29232	4.59051	4.42164e-06	3.69124e-05	0	2.27016	MB			Des.1010	3.08678	0.854596	0.75919	1.12567	0.260306	0.379415	0.0250447	0.120246	NOBIAS			g10089	458.495	3.24722	0.414474	7.83455	4.7052e-15	5.67463e-14	1.08986	14.2728	MB		mRNA.Sphaerotrichia-firma-M_Contig19397.2.1	5965.75	-0.756959	0.86613	-0.873955	0.382143	0.498604	1636.92	959.634	NOBIAS
g10105	34.1113	0.145968	0.634636	0.230002	0.81809	0.903206	0.444698	0.735738	NOBIAS			Des.10100	700.478	-0.0168296	0.115246	-0.146032	0.883896	0.926236	11.2463	20.302	NOBIAS			g1009	1295.04	-0.5587	0.142356	-3.92467	8.68497e-05	0.000534466	32.7311	23.6239	NOBIAS		mRNA.Sphaerotrichia-firma-M_Contig1914.7.1	7520.84	-0.0777558	0.15122	-0.51419	0.607119	0.70662	1624.88	1619.33	NOBIAS
g10106	53.1446	3.56783	0.660774	5.39947	6.68364e-08	8.08926e-07	0.31703	6.33934	MB			Des.10101	0.193647	0.0781508	0.505006	0.154752	0.877017	NA	0	1.02582	NOBIAS			g10090	106.967	-1.10875	0.236971	-4.67885	2.88485e-06	2.13596e-05	3.84424	1.90956	FB		mRNA.Sphaerotrichia_firma-F_contig13758.4.1	1035.48	-0.169163	0.199886	-0.846298	0.397387	0.51375	1620.21	1501.64	NOBIAS
g10108	317.583	-0.580397	0.291164	-1.99337	0.046221	0.120237	9.90821	9.92296	NOBIAS			Des.10102	4.09687	0.160831	0.748377	0.214907	0.82984	0.89014	2.38817	5.78098	NOBIAS			g10091	6.3808	-0.0277991	0.567518	-0.0489836	0.960932	0.981235	0.251646	0.27004	NOBIAS		mRNA.Sphaerotrichia_firma-F_contig248.8.1	62944.6	-0.296731	0.223273	-1.32901	0.183846	0.288634	1569.41	1311.81	NOBIAS
g10109	574.635	-0.174342	0.255816	-0.681514	0.495547	0.676007	5.49949	7.32709	NOBIAS			Des.10104	35.9545	0.845113	0.361524	2.33764	0.019406	0.0398995	2.94197	9.89644	NOBIAS			g10092	347.436	-0.538976	0.25645	-2.10168	0.0355814	0.10938	58.4856	42.8419	NOBIAS		mRNA.Sphaerotrichia_firma-F_contig210.1.1	8540.85	0.238562	0.159132	1.49914	0.133838	0.225587	1567.76	1950.34	NOBIAS
g1011	49.6085	2.7012	0.651303	4.14738	3.36298e-05	0.00022707	0.101149	1.08114	MB			Des.10106	72.2517	-0.552259	0.350596	-1.5752	0.11521	0.193335	3.20299	3.82206	NOBIAS			g10093	391.036	-0.655498	0.199217	-3.29038	0.00100053	0.0050175	43.2456	30.1493	NOBIAS		mRNA.Sphaerotrichia_firma-F_contig209.5.1	36027.5	0.0107653	0.320944	0.0335426	0.973242	0.982685	1495.9	1564.08	NOBIAS
g10110	3843.79	-0.599727	0.219185	-2.73617	0.00621591	0.0227938	25.9398	25.856	NOBIAS			Des.10107	1346.33	0.773719	0.0890822	8.68545	3.77248e-18	3.07687e-17	10.1779	31.915	NOBIAS			g10096	10511.2	0.575249	0.0815978	7.04981	1.79161e-12	1.96988e-11	258.797	416.58	NOBIAS		mRNA.Sphaerotrichia_firma-F_contig3164.6.1	2123.12	-0.256565	0.234638	-1.09345	0.274196	0.388591	1493.45	1325.64	NOBIAS
g10111	14.3176	-0.244396	0.911803	-0.268036	0.788671	0.884937	26.0126	36.5952	NOBIAS			Des.10108	0.312566	0.166939	0.508226	0.328473	0.742554	NA	0	0.122403	NOBIAS			g10097	29207.6	0.18124	0.0826655	2.19245	0.0283472	0.0909342	519.677	634.693	NOBIAS		mRNA.Sphaerotrichia-firma-M_Contig4834.3.1	7642.76	0.175878	0.139191	1.26357	0.206384	0.313971	1485.68	1766.13	NOBIAS
g10113	8.16443	-0.32635	1.22587	-0.266218	0.790071	0.885903	0.656868	0.800472	NOBIAS			Des.10109	0.187152	-0.255829	0.504193	-0.507403	0.611872	NA	0.0359994	0	NOBIAS			g10098	212.816	0.0277517	0.220384	0.125924	0.899792	0.953486	19.6531	22.3049	NOBIAS		mRNA.Sphaerotrichia_firma-F_contig1979.10.1	5931.01	-0.601062	0.17916	-3.35489	0.000793972	0.00299047	1481.32	1027.32	NOBIAS
g10116	186.704	0.375518	0.339205	1.10705	0.268271	0.450658	0.83736	1.63856	NOBIAS			Des.1011	9.76854	0.265183	0.642511	0.412729	0.679805	0.777381	0.0969083	0.209816	NOBIAS			g10099	42.1827	-1.24768	0.329145	-3.79067	0.000150239	0.000882175	1.6418	0.712215	FB		mRNA.Sphaerotrichia_firma-F_contig6389.3.2	57638.2	-0.179621	0.18083	-0.993313	0.320557	0.436382	1477.83	1348.11	NOBIAS
g10117	0.816257	0.114691	1.53783	0.0745793	0.940549	NA	0.336917	0.728075	NOBIAS			Des.10110	3.23189	0.631333	0.753337	0.838049	0.402003	0.532046	0.093187	0.399214	NOBIAS			g101	3615.77	1.524	0.0644164	23.6585	9.64224e-124	7.80489e-122	9.45709	28.8827	MB		mRNA.Sphaerotrichia-firma-M_Contig1680.4.7	242111	0.0266669	0.297332	0.0896872	0.928536	0.951557	1476.04	1544.14	NOBIAS
g10118	184.579	4.38911	0.446794	9.82355	8.91466e-23	9.76939e-21	0.158969	5.39952	MB			Des.10111	4.62377	1.08586	0.716353	1.51582	0.129565	0.213717	0.0535995	0.317245	NOBIAS			g1010	125.538	-0.509239	0.184963	-2.7532	0.00590164	0.0243332	26.4081	20.344	NOBIAS		mRNA.Sphaerotrichia_firma-F_contig730.10.5	69644.2	0.189809	0.184445	1.02908	0.303442	0.418884	1459.37	1740.02	NOBIAS
g10119	100.049	-0.415442	0.441603	-0.940757	0.346829	0.536981	5.43257	6.31924	NOBIAS			Des.10112	1709.23	-0.908586	0.0877328	-10.3563	3.91877e-25	4.33858e-24	66.5632	64.9861	NOBIAS			g10101	286.5	7.83889	0.468014	16.7492	5.73553e-63	1.789e-61	0	21.4474	MB		mRNA.Sphaerotrichia_firma-F_contig840.3.1	40356.5	-0.149136	0.248413	-0.600357	0.548268	0.65637	1436.24	1335.77	NOBIAS
g10120	599.413	-0.0557207	0.291742	-0.190993	0.848531	0.920267	13.689	20.1204	NOBIAS			Des.10113	2.63224	0.364587	0.761831	0.478567	0.632247	0.738413	0.092637	0.243586	NOBIAS			g10104	109.441	-0.12091	0.195583	-0.618204	0.536441	0.726226	8.33723	8.41083	NOBIAS		mRNA.Sphaerotrichia_firma-F_contig7616.2.1	19649.4	-0.662675	0.186537	-3.55252	0.000381559	0.00156439	1435.79	941.496	NOBIAS
g10121	1669.33	-0.427169	0.228655	-1.86819	0.0617362	0.151983	7.68337	8.61878	NOBIAS			Des.10114	868.082	1.01359	0.145504	6.96607	3.25924e-12	1.90759e-11	10.4353	39.3349	MB			g10105	1325.23	0.159241	0.0967066	1.64664	0.0996328	0.241046	42.4054	51.2762	NOBIAS		mRNA.Sphaerotrichia_firma-F_contig6289.1.1	14273.1	-0.136198	0.272234	-0.500298	0.616866	0.714553	1429.19	1360.48	NOBIAS
g10122	384.877	0.220217	0.280173	0.786003	0.431866	0.620155	3.36712	5.89035	NOBIAS			Des.10115	0.402894	-0.0460366	0.586109	-0.0785462	0.937394	NA	0.00436431	0.00953464	NOBIAS			g10106	0.15665	0.0895619	0.36097	0.248115	0.804046	NA	0	0.0463202	NOBIAS		mRNA.Sphaerotrichia_firma-F_contig4309.6.1	1222.82	0.00258315	0.506318	0.00510183	0.995929	0.997253	1401.31	1560.05	NOBIAS
g10123	165.32	7.3029	0.835775	8.73788	2.3753e-18	1.6269e-16	0.0152905	5.99163	MB			Des.10116	204.935	0.03474	0.163614	0.212328	0.831851	0.891494	5.39403	10.1648	NOBIAS			g10107	285.644	0.172638	0.148223	1.16472	0.244132	0.452208	2.21514	2.65527	NOBIAS		mRNA.Sphaerotrichia_firma-F_contig7969.2.1	3977.29	-0.174381	0.149168	-1.16903	0.242393	0.353774	1385.81	1304.93	NOBIAS
g10124	3.37005	3.10766	1.54887	2.0064	0.0448139	0.117367	0	0.386578	NOBIAS			Des.10117	9.04761	-0.212381	0.613191	-0.346354	0.729077	0.815947	0.690328	1.02718	NOBIAS			g10108	1947.62	-0.11836	0.0776819	-1.52365	0.127595	0.288095	16.3023	16.0191	NOBIAS		mRNA.Sphaerotrichia_firma-F_contig807.6.1	50690.5	-0.413591	0.202769	-2.03971	0.0413788	0.0878588	1384.14	1069.15	NOBIAS
g10126	29.3929	1.61361	0.694184	2.32447	0.0201005	0.0612556	0.404257	1.99619	NOBIAS			Des.10118	81.1973	-1.75641	0.243242	-7.22083	5.16715e-13	3.15965e-12	9.88937	5.20008	FB			g1011	146.333	6.92751	0.493791	14.0292	1.03287e-44	2.37003e-43	0	13.468	MB		mRNA.Sphaerotrichia_firma-F_contig10181.1.1	52617.1	0.0116687	0.163486	0.0713746	0.9431	0.961778	1367.17	1419.15	NOBIAS
g10127	574.482	-1.96516	0.278578	-7.05425	1.73533e-12	4.95706e-11	20.2871	7.85684	FB			Des.10119	0.118918	-0.0181503	0.504193	-0.0359988	0.971283	NA	0	0.0329909	NOBIAS			g10110	4.31351	-0.27185	0.633699	-0.428989	0.667931	0.820982	0.235409	0.17968	NOBIAS		mRNA.Sphaerotrichia_firma-F_contig7261.6.1	1676.32	-0.0648232	0.145859	-0.444425	0.656735	0.747608	1345.16	1385.1	NOBIAS
g10128	561.7	-2.24692	0.283356	-7.92968	2.19711e-15	9.68978e-14	19.3549	6.14877	FB			Des.1012	589.729	-0.0115174	0.121489	-0.0948023	0.924472	0.953141	26.7853	48.838	NOBIAS			g10111	1006.57	0.339441	0.345906	0.981311	0.32644	0.545659	61.2695	86.6589	NOBIAS		mRNA.Sphaerotrichia_firma-F_contig37671.1.1	3333.36	-4.29958	0.381404	-11.273	1.7832e-29	1.11148e-27	1299.6	63.5491	FB
g1013	2.90714	0.0140081	1.5001	0.00933805	0.992549	0.99611	0.123488	0.178592	NOBIAS			Des.10120	1.48131	-0.212279	0.72449	-0.293005	0.769519	NA	0.0452768	0.0543613	NOBIAS			g10115	981.871	0.0342662	0.103115	0.332311	0.739654	0.866388	52.0991	58.3667	NOBIAS		mRNA.Sphaerotrichia_firma-F_contig24272.1.1	1568.59	-0.686543	0.221399	-3.10093	0.00192915	0.0064556	1286.65	848.651	NOBIAS
g10130	82.3271	0.849905	0.4555	1.86587	0.0620593	0.152674	3.23048	9.10226	NOBIAS			Des.10122	1.19838	-1.06973	0.679808	-1.57358	0.115585	NA	0.0687659	0	NOBIAS			g10116	267.884	-0.71579	0.191562	-3.73661	0.000186519	0.00107983	11.1128	7.25862	NOBIAS		mRNA.Sphaerotrichia_firma-F_contig4839.7.1	2987.79	-0.142351	0.207325	-0.686606	0.492331	0.605193	1279.9	1231.19	NOBIAS
g10131	51.2086	2.92304	0.67777	4.31273	1.61253e-05	0.000117477	0.521047	6.41502	MB			Des.10124	1.10836	0.0228394	0.724631	0.0315187	0.974856	NA	0.101047	0.164705	NOBIAS			g10117	473.613	0.0574996	0.120463	0.477323	0.633132	0.798541	20.9041	23.9061	NOBIAS		mRNA.Sphaerotrichia_firma-F_contig29446.1.1	691.866	-0.358949	0.228285	-1.57237	0.115865	0.200805	1276.74	1022.93	NOBIAS
g10133	56.9024	7.2357	1.2171	5.94502	2.76416e-09	4.31993e-08	0	0.925769	MB			Des.10128	65.5003	1.01018	0.2987	3.38192	0.000719806	0.00191425	1.93523	7.5446	MB			g10118	3791.62	-0.0155514	0.085424	-0.182049	0.855544	0.931818	131.249	140.773	NOBIAS		mRNA.Sphaerotrichia_firma-F_contig3338.1.1	2745.42	0.0908397	0.201362	0.451127	0.651898	0.743702	1270.04	1434.55	NOBIAS
g10134	0.546099	0.710002	1.46854	0.483474	0.628759	NA	0	0.0480692	NOBIAS			Des.10129	81.9689	1.31407	0.267556	4.91138	9.04395e-07	3.40635e-06	1.64072	7.82188	MB			g10119	2.16233	1.2752	0.62731	2.0328	0.0420727	0.124912	0.00821272	0.109267	NOBIAS		mRNA.Sphaerotrichia-firma-M_Contig8947.3.1	6602.31	0.2983	0.146509	2.03606	0.0417447	0.0884621	1244.5	1616.38	NOBIAS
g10137	0.38621	0.534327	1.46425	0.364914	0.715176	NA	0	0.120748	NOBIAS			Des.1013	451.469	-0.00449792	0.115575	-0.0389176	0.968956	0.981159	13.5078	24.7296	NOBIAS			g1012	769.743	0.015661	0.124484	0.125807	0.899885	0.953508	54.2712	60.1167	NOBIAS		mRNA.Sphaerotrichia_firma-F_contig6007.1.1	39754.6	-0.159195	0.224169	-0.710155	0.477608	0.591598	1219.78	1121.65	NOBIAS
g10138	537.838	0.797262	0.29796	2.67573	0.00745659	0.0266147	5.6965	14.8306	NOBIAS			Des.10131	6449.24	0.334836	0.0756008	4.429	9.46701e-06	3.20763e-05	53.8054	124.484	NOBIAS			g10120	371.854	1.09113	0.268282	4.06708	4.76052e-05	0.000305795	0.588763	1.3713	MB		mRNA.Sphaerotrichia_firma-F_contig730.4.1	31125.7	-0.137293	0.234728	-0.584901	0.558614	0.66521	1211.58	1142.61	NOBIAS
g1014	176.604	-1.25354	0.336724	-3.72275	0.000197067	0.00110389	2.77811	1.74791	FB			Des.10132	287.147	1.32899	0.156348	8.50022	1.8923e-17	1.48361e-16	12.5936	58.215	MB			g10121	0.477399	0.247864	0.361576	0.685509	0.493023	NA	0	0.0815395	NOBIAS		mRNA.Sphaerotrichia_firma-F_contig2007.6.1	5545.53	0.0172869	0.183359	0.0942788	0.924888	0.949317	1200.82	1274.23	NOBIAS
g10141	7.89981	-2.81872	1.24634	-2.2616	0.0237224	0.0701356	1.57523	0.206212	NOBIAS			Des.10133	1616.82	-0.175381	0.096004	-1.82681	0.0677277	0.122013	28.3706	46.2	NOBIAS			g10122	38.3275	0.0342632	0.329253	0.104064	0.917119	0.962164	2.02477	2.29884	NOBIAS		mRNA.Sphaerotrichia_firma-F_contig2525.7.3	121134	0.101751	0.809094	0.125759	0.899923	0.932389	1192.24	1278.29	NOBIAS
g10144	5252.04	-0.419967	0.294579	-1.42565	0.153969	0.30407	86.4899	96.338	NOBIAS			Des.10134	101.143	0.464102	0.229013	2.02653	0.0427105	0.0812295	6.60011	16.7495	NOBIAS			g10123	221.072	-0.0475102	0.142558	-0.333271	0.73893	0.865924	10.9851	11.6564	NOBIAS		mRNA.Sphaerotrichia_firma-F_contig728.4.2	38852.6	-0.267481	0.229475	-1.16562	0.243768	0.35528	1191.14	1013.08	NOBIAS
g10145	20.8945	4.87827	1.17277	4.15962	3.1878e-05	0.000216862	0.0270049	2.83386	MB			Des.10135	20.1776	0.715058	0.479291	1.49191	0.135724	0.222259	2.48528	7.90547	NOBIAS			g10124	32.8238	0.29315	0.39599	0.740297	0.45912	0.663195	0.483614	0.612387	NOBIAS		mRNA.Sphaerotrichia_firma-F_contig6254.1.1	2745.37	0.39162	0.35503	1.10306	0.27	0.383862	1151.3	1630.46	NOBIAS
g10146	643.369	-0.0936835	0.279256	-0.335475	0.737267	0.854842	13.0847	18.8358	NOBIAS			Des.10136	65.7944	0.616893	0.287961	2.14228	0.0321706	0.0632423	10.5909	29.8655	NOBIAS			g10125	4961.46	-0.0336916	0.094943	-0.354862	0.722693	0.854107	289.028	308.281	NOBIAS		mRNA.Sphaerotrichia-firma-M_Contig25736.1.1	1564.13	0.468494	0.180216	2.59962	0.00933274	0.0252783	1151.17	1709.69	NOBIAS
g10147	17.6522	-0.109447	0.850224	-0.128727	0.897574	0.946517	1.81431	2.73706	NOBIAS			Des.10137	347.396	-0.149513	0.140611	-1.0633	0.287644	0.410346	14.388	23.9284	NOBIAS			g10126	2818.14	0.287364	0.167408	1.71655	0.0860609	0.216792	112.212	150.28	NOBIAS		mRNA.Sphaerotrichia-firma-M_Contig2706.5.1	49733	-0.362471	0.231366	-1.56666	0.117195	0.202295	1147	912.534	NOBIAS
g10148	365.118	0.158235	0.359828	0.439753	0.660116	0.801473	7.88849	13.1989	NOBIAS			Des.10139	52.1489	0.380767	0.311501	1.22236	0.22157	0.333414	3.8887	9.50176	NOBIAS			g1013	1689.5	0.0740156	0.146599	0.504883	0.613641	0.784713	60.1805	68.9619	NOBIAS		mRNA.Sphaerotrichia_firma-F_contig1128.13.1	20767.8	-0.0611065	0.288191	-0.212035	0.83208	0.883267	1127.55	1132.65	NOBIAS
g10149	166.145	1.5183	0.389944	3.89364	9.87529e-05	0.000593436	0.626588	2.70532	MB			Des.1014	0.84193	-0.749839	0.69634	-1.07683	0.281557	NA	0.0698186	0.0167684	NOBIAS			g1014	1475.13	0.0872334	0.0932123	0.935858	0.349346	0.568976	7.36498	8.26911	NOBIAS		mRNA.Sphaerotrichia_firma-F_contig106.2.1	41184.6	-0.384401	0.157964	-2.43348	0.0149547	0.0377165	1127.19	889.167	NOBIAS
g1015	189.384	-2.38806	0.346731	-6.88736	5.68367e-12	1.47238e-10	3.42977	0.969521	FB			Des.10141	4871.01	-0.92931	0.093906	-9.89617	4.3254e-23	4.43774e-22	39.3751	37.7893	NOBIAS			g10147	0	NA	NA	NA	NA	NA	0.00389494	0	NOBIAS		mRNA.Sphaerotrichia_firma-F_contig414.7.1	87227.5	0.0604066	0.253745	0.23806	0.811834	0.868977	1127.14	1203.05	NOBIAS
g10150	74.3423	3.57683	0.621199	5.75794	8.51451e-09	1.21037e-07	0.0201557	0.405753	MB			Des.10142	100.191	0.909795	0.240031	3.79031	0.000150457	0.000442471	3.03006	10.4311	NOBIAS			g10148	963.941	0.19795	0.168513	1.17469	0.240119	0.447265	3.79193	4.61206	NOBIAS		mRNA.Sphaerotrichia_firma-F_contig2431.2.1	5724.09	0.105727	0.165322	0.639523	0.522483	0.63315	1122.59	1279.16	NOBIAS
g10151	14.3373	1.5028	0.918844	1.63553	0.101938	0.223305	0.0881483	0.423322	NOBIAS			Des.10143	256.379	0.152029	0.158605	0.958541	0.33779	0.466333	7.57393	15.5036	NOBIAS			g1015	2412.35	-0.235113	0.178774	-1.31514	0.188463	0.381086	190.999	178.737	NOBIAS		mRNA.Sphaerotrichia-firma-M_Contig3675.1.4	71689.8	0.470101	0.211838	2.21915	0.0264764	0.0605711	1119.03	1608.75	NOBIAS
g10155	12.3672	0.106283	0.955853	0.111192	0.911464	0.953491	22.734	37.7083	NOBIAS			Des.10145	2.23406	-0.76772	0.765878	-1.00241	0.316148	0.442196	0.230353	0.128842	NOBIAS			g10150	6152.78	0.0756902	0.101256	0.747516	0.454752	0.659298	878.291	1012.41	NOBIAS		mRNA.Sphaerotrichia_firma-F_contig6471.2.1	35240	-0.262639	0.203279	-1.29201	0.196352	0.304207	1100.8	940.108	NOBIAS
g10156	110.739	2.19028	0.480021	4.56288	5.04558e-06	4.16594e-05	2.07222	15.4184	MB			Des.10146	1059.41	0.325842	0.0984753	3.30887	0.000936727	0.00245322	26.3125	60.891	NOBIAS			g10152	1720.61	0.110704	0.1371	0.807465	0.419399	0.630316	39.9672	46.9627	NOBIAS		mRNA.Sphaerotrichia_firma-F_contig3550.2.1	79704	-0.147079	0.193201	-0.761275	0.446493	0.562062	1096.79	1013.68	NOBIAS
g10158	1010.69	-0.107874	0.240917	-0.447766	0.654322	0.797644	11.8181	16.5051	NOBIAS			Des.10147	4.42023	0.273415	0.725133	0.377056	0.706132	0.798386	0.0662555	0.162348	NOBIAS			g10153	228.969	-0.016735	0.209038	-0.0800573	0.936192	0.970391	6.79321	7.30876	NOBIAS		mRNA.Sphaerotrichia_firma-F_contig1384.1.3	56028	1.12395	0.190784	5.89125	3.83289e-09	4.28615e-08	1093.78	2476.83	MB
g1016	72.5849	-0.466057	0.485885	-0.959192	0.337462	0.527404	12.968	14.4634	NOBIAS			Des.10148	1.72224	-0.614753	0.739858	-0.830907	0.406026	NA	0.186283	0.099609	NOBIAS			g10154	609.942	0.0406292	0.102424	0.396676	0.691607	0.836547	17.7072	19.694	NOBIAS		mRNA.Sphaerotrichia_firma-F_contig6592.1.1	9919.89	-0.426895	0.147988	-2.88467	0.00391828	0.0119597	1078.64	844.167	NOBIAS
g10160	3.83675	-2.78511	1.45533	-1.91373	0.0556543	0.139964	0.122964	0.0109648	NOBIAS			Des.1015	458.665	0.404459	0.132071	3.06244	0.00219538	0.00541537	7.36457	17.9497	NOBIAS			g10155	308.887	-0.158577	0.126022	-1.25833	0.208273	0.408192	3.22201	3.07929	NOBIAS		mRNA.Sphaerotrichia_firma-F_contig1296.6.1	1543.22	-0.10083	0.223636	-0.450864	0.652088	0.743782	1068.49	1051.49	NOBIAS
g10161	53.3213	0.476809	0.514964	0.925906	0.354495	0.545344	49.3218	110.704	NOBIAS			Des.10151	549.05	0.458141	0.151057	3.03289	0.00242222	0.00592209	5.97388	14.986	NOBIAS			g10156	0.509315	0.41291	0.450023	0.917529	0.358865	NA	0	0.0703029	NOBIAS		mRNA.Sphaerotrichia-firma-M_Contig11118.4.1	4700.64	2.17679	0.127916	17.0174	6.0994e-65	1.39167e-62	1066.81	5137.25	MB
g10162	28.8397	6.29144	1.27906	4.91878	8.70831e-07	8.44309e-06	0	0.817217	MB			Des.10152	1095.42	-0.945131	0.0995508	-9.49395	2.22437e-21	2.12987e-20	199.553	189.557	NOBIAS			g10157	537.531	0.299801	0.147283	2.03554	0.041797	0.124177	2.61729	3.40678	NOBIAS		mRNA.Sphaerotrichia-firma-M_Contig165.8.1	16560.3	0.268002	0.157208	1.70476	0.0882388	0.161586	1054.31	1325.91	NOBIAS
g10163	30.3332	0.829104	0.653281	1.26914	0.204392	0.372626	0.865819	2.38964	NOBIAS			Des.10153	404.25	-0.30504	0.125936	-2.42218	0.0154276	0.0324014	21.1219	31.5329	NOBIAS			g10158	485.727	0.115172	0.109285	1.05387	0.291943	0.508232	34.021	40.6021	NOBIAS		mRNA.Sphaerotrichia_firma-F_contig4893.7.1	44153.9	-0.312857	0.289206	-1.08178	0.279351	0.394258	1033.47	841.943	NOBIAS
g10164	29.3072	0.922558	0.793988	1.16193	0.245264	0.424064	0.224374	0.654458	NOBIAS			Des.10154	122.399	0.155735	0.21461	0.725664	0.468045	0.594335	5.07725	10.5233	NOBIAS			g1016	124.919	0.00536693	0.22181	0.0241961	0.980696	0.992185	1.97834	2.15612	NOBIAS		mRNA.Sphaerotrichia_firma-F_contig3312.8.2	26004.6	-1.03141	0.231511	-4.45512	8.38477e-06	5.13619e-05	1025.84	515.651	FB
g10166	22.8205	-0.353309	0.757171	-0.466616	0.640774	0.787985	3.53256	4.00991	NOBIAS			Des.10155	3.58428	0.00512889	0.758602	0.00676097	0.994606	0.996892	2.63311	5.16656	NOBIAS			g10161	0.87384	-0.0976428	0.470703	-0.207441	0.835666	NA	0.0117464	0.00694903	NOBIAS		mRNA.Sphaerotrichia_firma-F_contig904.6.1	44134.1	-0.103329	0.208251	-0.496173	0.619772	0.716818	1016.13	972.16	NOBIAS
g10167	0.61253	0.795472	1.48836	0.534463	0.593021	NA	0	0.341915	NOBIAS			Des.10156	17.793	0.129909	0.484323	0.268227	0.788524	0.858659	1.90036	4.04195	NOBIAS			g10162	826.312	1.35101	0.572453	2.36004	0.0182731	0.0637649	8.58341	34.5021	NOBIAS		mRNA.Sphaerotrichia-firma-M_Contig8090.2.1	3350.53	-0.510166	0.205863	-2.47819	0.0132052	0.0339376	1008.68	749.995	NOBIAS
g1017	1.81808	-2.14369	1.59471	-1.34425	0.178866	0.338028	7.92415	0	NOBIAS			Des.10158	297.861	-0.0490789	0.156581	-0.313441	0.753946	0.833713	12.5964	22.4807	NOBIAS			g10163	178.989	0.278517	0.15497	1.79723	0.0722996	0.190251	1.98208	2.58708	NOBIAS		mRNA.Sphaerotrichia_firma-F_contig29990.1.1	3716.86	-0.14505	0.126168	-1.14966	0.250285	0.361874	998.833	957.577	NOBIAS
g10170	110.346	-0.116172	0.388883	-0.298733	0.765144	0.872574	0.695079	0.966773	NOBIAS			Des.1016	6877.12	-1.34523	0.095562	-14.0771	5.25317e-45	1.05221e-43	495.986	356.995	FB			g10164	342.71	0.0157713	0.156601	0.10071	0.919781	0.963061	37.0371	41.4183	NOBIAS		mRNA.Sphaerotrichia_firma-F_contig5843.2.1	10191.1	0.069353	0.169243	0.409784	0.681965	0.769112	980.789	1082.16	NOBIAS
g10172	991.866	-0.490365	0.243932	-2.01025	0.0444045	0.116687	81.7271	88.2696	NOBIAS			Des.10160	3.72741	-0.403129	0.732496	-0.550349	0.58208	0.696395	0.0829257	0.101429	NOBIAS			g10165	3117.57	0.702155	0.205521	3.41647	0.000634389	0.00330704	43.3498	77.3561	NOBIAS		mRNA.Sphaerotrichia_firma-F_contig3413.6.1	26020.5	-0.55446	0.371754	-1.49147	0.135838	0.228278	973.281	669.022	NOBIAS
g10173	29.4051	-1.02746	0.69431	-1.47984	0.138917	0.28173	14.4878	10.7268	NOBIAS			Des.10161	16.7119	-0.764052	0.526235	-1.45192	0.146523	0.236763	0.657453	0.635426	NOBIAS			g10166	44.0991	0.643097	0.305567	2.1046	0.035326	0.108785	4.57594	8.20767	NOBIAS		mRNA.Sphaerotrichia_firma-F_contig4304.1.1	125933	-0.227891	0.136815	-1.66568	0.0957764	0.17302	952.261	841.442	NOBIAS
g10174	72.7903	1.00543	0.46976	2.1403	0.0323303	0.0902155	6.1507	18.9795	NOBIAS			Des.10162	7.8692	-1.07563	0.666856	-1.61298	0.106748	0.180898	0.396418	0.236315	NOBIAS			g10169	1.1834	0.277567	0.509083	0.545228	0.585596	NA	0.0651301	0.188897	NOBIAS		mRNA.Sphaerotrichia_firma-F_contig9606.2.1	43500	-0.131881	0.225601	-0.584577	0.558832	0.665365	951.814	893.339	NOBIAS
g10175	4.6376	0.873875	1.38982	0.62877	0.5295	0.70525	1.79172	8.36343	NOBIAS			Des.10164	62.2585	-0.681223	0.289531	-2.35285	0.0186303	0.038423	13.5034	15.3239	NOBIAS			g1017	233.032	7.2804	0.469669	15.5011	3.40937e-54	9.10593e-53	0.0510509	49.7945	MB		mRNA.Sphaerotrichia_firma-F_contig1575.7.1	2485.52	-0.168333	0.218305	-0.771093	0.440652	0.556425	946.716	893.593	NOBIAS
g10176	2.49717	1.75085	1.54723	1.13161	0.2578	0.439188	0.355686	3.77453	NOBIAS			Des.10165	92.9964	-0.271929	0.251126	-1.08284	0.278881	0.400469	10.0745	15.3824	NOBIAS			g10170	281.497	0.666722	0.246929	2.70006	0.00693275	0.0280161	3.69418	6.58979	NOBIAS		mRNA.Sphaerotrichia_firma-F_contig632.10.4	50783	-0.0740593	0.261655	-0.283042	0.777144	0.843484	944.955	919.919	NOBIAS
g10177	147.251	0.193213	0.393324	0.49123	0.623264	0.775664	1.0285	1.76632	NOBIAS			Des.10166	94.6642	-0.006555	0.231712	-0.0282894	0.977431	0.985954	7.4802	13.7536	NOBIAS			g10171	721.476	1.34147	0.180446	7.4342	1.05204e-13	1.21334e-12	11.2134	30.8921	MB		mRNA.Sphaerotrichia_firma-F_contig2023.3.2	58503.9	-0.182425	0.24035	-0.758995	0.447856	0.563223	931.568	842.776	NOBIAS
g10178	69.4835	-0.609084	0.50859	-1.19759	0.231075	0.406564	147.995	155.786	NOBIAS			Des.10171	0.721955	0.558385	0.626285	0.891583	0.372616	NA	0	0.0809052	NOBIAS			g10174	258.007	-0.225483	0.143399	-1.57242	0.115854	0.269161	18.9358	17.6964	NOBIAS		mRNA.Sphaerotrichia_firma-F_contig3757.1.1	4134.9	0.196705	0.181837	1.08176	0.279357	0.394258	914.434	1105.11	NOBIAS
g10179	262.214	-2.27823	0.321664	-7.08264	1.41437e-12	4.11167e-11	18.1036	5.50317	FB			Des.10172	925.231	0.0254084	0.110053	0.230873	0.817413	0.880895	58.0578	108.042	NOBIAS			g10175	2.68409	1.29088	0.597531	2.16036	0.0307451	0.097162	0	0.489804	NOBIAS		mRNA.Sphaerotrichia_firma-F_contig5481.6.1	3843.68	-0.606192	0.205944	-2.94348	0.0032455	0.010116	895.624	616.485	NOBIAS
g1018	230.875	-0.12754	0.319855	-0.398743	0.690082	0.823092	9.09911	12.5374	NOBIAS			Des.10173	1.02503	0.423583	0.72158	0.587021	0.557189	NA	0.0266674	0.104976	NOBIAS			g10176	1.16014	-0.0801433	0.497693	-0.16103	0.87207	NA	0.018676	0.0169025	NOBIAS		mRNA.Sphaerotrichia_firma-F_contig16548.1.1	5486.38	-0.149928	0.395207	-0.379365	0.704417	0.786763	895.308	849.682	NOBIAS
g10181	52.7767	6.24673	1.02428	6.09865	1.06971e-09	1.82133e-08	0.0062423	1.48345	MB			Des.10177	667.242	-0.634155	0.112412	-5.64133	1.68742e-08	7.58234e-08	49.7896	58.9139	NOBIAS			g10177	5737.94	0.153433	0.0811881	1.88985	0.0587783	0.162993	67.4596	80.379	NOBIAS		mRNA.Sphaerotrichia_firma-F_contig2606.5.1	53205.3	0.15206	0.218135	0.697093	0.485745	0.599081	894.896	1017.13	NOBIAS
g10182	16.384	1.97531	0.896213	2.20406	0.0275201	0.0790247	0.174785	1.20606	NOBIAS			Des.10179	1.53304	-0.650249	0.744328	-0.873605	0.382333	NA	0.0805087	0.0402908	NOBIAS			g10178	0.823767	-0.457469	0.548374	-0.834228	0.404152	NA	0.0643595	0.0152912	NOBIAS		mRNA.Sphaerotrichia-firma-M_Contig7501.1.1	2026.68	-1.10213	0.403985	-2.72814	0.00636929	0.0182304	888.323	436.249	FB
g10183	4.33476	2.59408	1.43198	1.81154	0.0700579	0.167587	0.00999285	0.200465	NOBIAS			Des.1018	4.4128	-0.895904	0.736541	-1.21637	0.223846	0.335811	0.24567	0.162954	NOBIAS			g10179	2.03375	0.722437	0.632862	1.14154	0.253645	0.46396	0.0287766	0.0985072	NOBIAS		mRNA.Sphaerotrichia_firma-F_contig26256.1.1	913.657	-0.151488	0.201652	-0.751237	0.45251	0.567377	884.29	848.358	NOBIAS
g10185	7.49512	0.334157	1.10281	0.303005	0.761886	0.870328	0.288496	0.571177	NOBIAS			Des.10180	536.641	-0.0934109	0.115151	-0.811201	0.41725	0.546737	14.2117	24.505	NOBIAS			g1018	20.1833	-1.1135	0.443333	-2.51166	0.0120164	0.0449899	5.53871	2.3812	FB		mRNA.Sphaerotrichia-firma-M_Contig9426.3.1	1173.24	-0.172833	0.134966	-1.28057	0.200345	0.308924	883.833	839.749	NOBIAS
g10186	99.2695	2.55475	0.447683	5.7066	1.15255e-08	1.60434e-07	0.528829	4.88805	MB			Des.10181	16828.3	-1.74537	0.0822136	-21.2297	5.07436e-100	2.89085e-98	454.307	240.98	FB			g10180	0.164099	0.0895619	0.36097	0.248115	0.804046	NA	0	0.023678	NOBIAS		mRNA.Sphaerotrichia_firma-F_contig5032.5.1	11278.8	0.310024	0.253226	1.2243	0.22084	0.329235	877.806	1132.95	NOBIAS
g10187	140.808	-0.810967	0.406573	-1.99464	0.046082	0.119945	102.339	91.7377	NOBIAS			Des.10182	250.72	-4.46491	0.200235	-22.2984	3.83103e-110	2.53991e-108	15.9429	1.26239	FB			g10181	1655.36	-0.302693	0.0768104	-3.94078	8.12175e-05	0.000502148	108.851	96.4452	NOBIAS		mRNA.Sphaerotrichia_firma-F_contig47.28.1	45878.5	-0.614789	0.162864	-3.77486	0.000160097	0.000725907	874.179	592.033	NOBIAS
g10188	0.363616	-0.64242	1.45701	-0.440918	0.659272	NA	0.0611135	0	NOBIAS			Des.10183	166.948	-2.07596	0.203015	-10.2256	1.52247e-24	1.64697e-23	9.04863	3.81782	FB			g10182	787.795	-0.193634	0.168155	-1.15152	0.249518	0.459029	9.86644	9.14962	NOBIAS		mRNA.Sphaerotrichia-firma-M_Contig29515.1.1	6509.18	-0.506157	0.21616	-2.34159	0.019202	0.0464419	873.65	643.886	NOBIAS
g10189	1.76981	-0.348508	1.60277	-0.217441	0.827865	NA	5.6214	5.5291	NOBIAS			Des.10184	754.409	-0.289405	0.160409	-1.80416	0.0712055	0.127468	37.1308	55.6495	NOBIAS			g10183	3.58677	-0.131146	0.619126	-0.211824	0.832245	0.920089	0.127309	0.122905	NOBIAS		mRNA.Sphaerotrichia-firma-M_Contig9426.1.2	1993.44	-0.205918	0.216218	-0.952364	0.340912	0.457604	872.328	809.025	NOBIAS
g1019	0.159889	0.197912	1.45707	0.135829	0.891957	NA	0	0.0856295	NOBIAS			Des.10187	0.402894	-0.0460366	0.586109	-0.0785462	0.937394	NA	0.0134216	0.0292646	NOBIAS			g10184	5082.19	-0.0214257	0.102612	-0.208803	0.834602	0.921423	167.779	179.12	NOBIAS		mRNA.Sphaerotrichia_firma-F_contig1520.5.1	58199.6	-0.149771	0.343151	-0.436458	0.662504	0.752695	868.474	798.294	NOBIAS
g10190	11.7678	-1.93761	0.980866	-1.97541	0.0482219	0.12428	0.544976	0.186008	NOBIAS			Des.10189	3848.06	-0.647176	0.0950354	-6.80984	9.7706e-12	5.54956e-11	109.222	127.822	NOBIAS			g10185	670.179	0.11954	0.109295	1.09373	0.274072	0.488266	21.7811	25.6676	NOBIAS		mRNA.Sphaerotrichia_firma-F_contig2724.3.1	69169.1	-0.065128	0.296862	-0.219388	0.826347	0.879383	861.667	843.957	NOBIAS
g10191	110.372	-3.16544	0.490814	-6.44938	1.1231e-10	2.3289e-09	2.20305	0.346189	FB			Des.1019	1.80917	-0.422282	0.738688	-0.571666	0.567549	0.684427	0.0772248	0.0574559	NOBIAS			g10186	1.16432	0.175288	0.617774	0.283741	0.776609	NA	0.0838695	0.126152	NOBIAS		mRNA.Sphaerotrichia_firma-F_contig3121.2.1	3544.58	0.251228	0.250306	1.00369	0.31553	0.431262	858.688	1086.04	NOBIAS
g10192	179.856	-0.124664	0.332513	-0.374916	0.707723	0.835971	11.5683	16.1779	NOBIAS			Des.10190	10.585	0.195493	0.59263	0.329873	0.741496	0.825121	0.258949	0.580318	NOBIAS			g10187	336.69	0.166167	0.113151	1.46854	0.141957	0.311126	18.5946	22.772	NOBIAS		mRNA.Sphaerotrichia_firma-F_contig414.3.3	46901.4	0.179629	0.279251	0.643253	0.52006	0.630797	848.875	988.053	NOBIAS
g10193	28.7299	0.287522	0.747397	0.384698	0.700461	0.830527	47.288	93.9143	NOBIAS			Des.10191	0.543907	0.081529	0.57908	0.140791	0.888035	NA	0.0139735	0.0496751	NOBIAS			g10188	892.359	0.267674	0.101997	2.62434	0.00868181	0.0341221	26.1128	34.2193	NOBIAS		mRNA.Sphaerotrichia-firma-M_Contig3892.4.1	18896	-0.000370994	0.117787	-0.00314969	0.997487	0.998209	840.423	879.053	NOBIAS
g10194	89.9186	-1.7133	0.508823	-3.36718	0.000759408	0.00362216	2.60024	1.13571	FB			Des.10192	1079.56	0.429246	0.0935614	4.58785	4.47838e-06	1.56799e-05	23.2981	57.7005	NOBIAS			g10189	250.259	-0.203336	0.194722	-1.04424	0.296377	0.513107	42.4664	41.1927	NOBIAS		mRNA.Sphaerotrichia_firma-F_contig9633.1.1	4977.23	0.468156	0.170877	2.73972	0.00614907	0.0176979	835.983	1214.47	NOBIAS
g10197	0.159889	0.197912	1.45707	0.135829	0.891957	NA	0	1.41383	NOBIAS			Des.10193	16520	-2.61667	0.0788931	-33.1673	3.19424e-241	6.94941e-239	539.714	160.574	FB			g1019	2651.25	-0.169705	0.103771	-1.63538	0.101969	0.245463	54.9505	52.2431	NOBIAS		mRNA.Sphaerotrichia-firma-M_Contig16201.2.1	6586.38	-0.26576	0.356356	-0.74577	0.455806	0.570446	830.466	728.429	NOBIAS
g10198	3.23678	0.830399	1.42475	0.582837	0.560003	0.7291	4.57798	15.7495	NOBIAS			Des.10194	0.938851	-0.0535389	0.711542	-0.0752434	0.940021	NA	0.028707	0.0447397	NOBIAS			g10190	3739.75	0.0887505	0.131863	0.673052	0.500914	0.697232	185.536	215.8	NOBIAS		mRNA.Sphaerotrichia_firma-F_contig42554.1.1	2750.38	-3.17288	0.152958	-20.7435	1.40258e-95	6.45964e-93	826.02	96.5524	FB
g10199	0.319779	0.455814	1.46194	0.311787	0.755202	NA	0	0.0310302	NOBIAS			Des.10195	1819.81	-0.658781	0.0817511	-8.05837	7.73173e-16	5.58309e-15	52.4579	61.0067	NOBIAS			g10191	532.495	0.106558	0.10769	0.989491	0.322423	0.541917	8.70605	10.0221	NOBIAS		mRNA.Sphaerotrichia-firma-M_Contig13746.2.1	7218.01	-0.233827	0.343672	-0.680379	0.496264	0.608405	825.508	739.94	NOBIAS
g102	20.7749	1.63417	0.782725	2.0878	0.0368157	0.100544	0.505331	2.54365	NOBIAS			Des.10196	751.44	-0.0191286	0.121627	-0.157272	0.875031	0.920602	30.2305	54.7145	NOBIAS			g10192	1063	-0.0393071	0.62293	-0.0631004	0.949687	0.975697	66.0515	66.6291	NOBIAS		mRNA.Sphaerotrichia_firma-F_contig11511.1.1	2446.61	-0.0457721	0.15024	-0.304659	0.760626	0.830792	816.446	848.566	NOBIAS
g1020	8.54615	-0.646066	1.13967	-0.566891	0.570788	0.736747	0.405349	0.357471	NOBIAS			Des.10197	321.513	0.54229	0.151794	3.57254	0.000353533	0.0009838	8.71504	23.5236	NOBIAS			g10193	498.068	-0.01575	0.197488	-0.0797514	0.936435	0.970491	67.0267	73.1863	NOBIAS		mRNA.Sphaerotrichia_firma-F_contig3814.4.1	5523.03	-0.230038	0.225342	-1.02084	0.307329	0.422958	804.998	722.371	NOBIAS
g10200	1063.48	-1.71407	0.246291	-6.95953	3.41412e-12	9.18938e-11	90.4051	41.3464	FB			Des.10199	359.831	-0.342549	0.141386	-2.4228	0.0154016	0.0323647	12.25	17.8224	NOBIAS			g10194	1026.89	-0.445223	0.100533	-4.42863	9.48327e-06	6.64484e-05	41.0275	32.6692	NOBIAS		mRNA.Sphaerotrichia_firma-F_contig27457.1.1	1182.4	-0.443864	0.143931	-3.08387	0.00204326	0.00679447	803.714	628.024	NOBIAS
g10201	248.412	0.413522	0.309113	1.33777	0.180972	0.340655	2.92863	5.89497	NOBIAS			Des.1020	57.7151	-1.27986	0.291544	-4.38994	1.13383e-05	3.80755e-05	1.94845	1.41211	FB			g10196	275.713	0.917764	0.168099	5.45966	4.77035e-08	4.07115e-07	2.66919	5.3982	NOBIAS		mRNA.Sphaerotrichia_firma-F_contig2208.1.3	40522	0.221229	0.200164	1.10524	0.269057	0.382859	790.404	950.313	NOBIAS
g10202	249.913	-0.0987159	0.30924	-0.319221	0.749559	0.862409	1.73466	2.45255	NOBIAS			Des.10200	74.12	0.643802	0.370472	1.73779	0.0822481	0.144476	2.85186	8.61281	NOBIAS			g10197	118.056	0.177792	0.233985	0.759845	0.447347	0.653784	3.07229	3.81148	NOBIAS		mRNA.Sphaerotrichia-firma-M_Contig11668.1.1	4101.85	0.391006	0.188727	2.0718	0.0382837	0.0827926	782.187	1086.26	NOBIAS
g10203	1.94809	-2.62907	1.59896	-1.64423	0.100129	0.220419	0.136054	0	NOBIAS			Des.10201	32.4606	0.296876	0.35335	0.840176	0.40081	0.530839	0.911642	2.08475	NOBIAS			g10198	416.901	-0.424595	0.151806	-2.79695	0.00515871	0.0217596	27.5948	22.3397	NOBIAS		mRNA.Sphaerotrichia_firma-F_contig7981.2.1	590.357	-4.95279	0.526959	-9.39883	5.51732e-21	2.08218e-19	779.239	21.5941	FB
g10205	290.36	-0.416996	0.311019	-1.34074	0.180004	0.339293	4.49983	5.03972	NOBIAS			Des.10203	11.8803	0.0328177	0.560728	0.0585269	0.953329	0.97167	0.254081	0.492938	NOBIAS			g10199	11.4147	-0.792907	0.472205	-1.67916	0.093121	0.229224	0.976337	0.553645	NOBIAS		mRNA.Sphaerotrichia-firma-M_Contig7452.1.1	8302.9	-0.28753	0.374181	-0.768425	0.442235	0.557953	773.356	662.566	NOBIAS
g10206	353.736	8.34298	0.803948	10.3775	3.13849e-25	4.80934e-23	0.0649755	54.1379	MB			Des.10205	4.61155	0.313637	0.721947	0.434433	0.663974	0.764444	0.242991	0.616969	NOBIAS			g102	181.809	0.00994957	0.179628	0.05539	0.955828	0.978281	10.7723	11.8596	NOBIAS		mRNA.Sphaerotrichia_firma-F_contig1584.4.1	7097.26	-0.144969	0.201024	-0.721151	0.470816	0.585372	773.252	732.488	NOBIAS
g10207	0.61253	0.795472	1.48836	0.534463	0.593021	NA	0	0.0827317	NOBIAS			Des.10207	11077	-1.30148	0.0698211	-18.6402	1.51676e-77	6.03352e-76	253.057	188.104	FB			g1020	2707.89	-0.141227	0.0768249	-1.8383	0.0660179	0.17809	62.2422	61.1705	NOBIAS		mRNA.Sphaerotrichia_firma-F_contig13.16.1	43752.3	-0.187278	0.233462	-0.802179	0.42245	0.538041	765.889	684.216	NOBIAS
g10209	160.803	-0.532891	0.35275	-1.51068	0.130871	0.269033	8.87334	9.16785	NOBIAS			Des.10210	1259.75	1.11359	0.0897484	12.4079	2.36648e-35	3.67518e-34	24.2166	96.2128	MB			g10200	27.6292	0.965218	0.379619	2.54259	0.0110033	0.0417177	3.19106	7.05825	NOBIAS		mRNA.Sphaerotrichia_firma-F_contig18353.1.1	551.603	-2.89007	0.190518	-15.1696	5.62414e-52	9.08262e-50	763.988	110.043	FB
g1021	36.1842	1.2356	0.611251	2.02142	0.043236	0.114053	0.542992	1.99354	NOBIAS			Des.10211	181.294	1.52628	0.202447	7.53914	4.73073e-14	3.08409e-13	5.10738	27.3763	MB			g10201	121.918	-0.0499289	0.277022	-0.180235	0.856968	0.932908	12.0485	12.8371	NOBIAS		mRNA.Sphaerotrichia-firma-M_Contig16251.1.1	832.251	0.00504431	0.227968	0.0221273	0.982346	0.988027	755.256	816.935	NOBIAS
g10210	249.388	-0.658452	0.31643	-2.08088	0.0374448	0.101801	178.912	178.203	NOBIAS			Des.10212	3.53281	0.473954	0.748481	0.633221	0.526589	0.647581	0.0564031	0.169416	NOBIAS			g10202	1616.66	-0.0338716	0.119286	-0.283951	0.776448	0.888785	7.49722	7.74483	NOBIAS		mRNA.Sphaerotrichia_firma-F_contig10604.1.1	2227.1	0.250488	0.173347	1.44501	0.148455	0.244719	752.366	948.694	NOBIAS
g10211	1874.29	-0.859061	0.229523	-3.74281	0.000181974	0.00102859	1281.1	1090.57	NOBIAS			Des.10214	2717.96	1.1253	0.0782569	14.3796	6.94816e-47	1.46143e-45	23.173	92.9976	MB			g10203	1299.53	0.100386	0.116016	0.865283	0.386883	0.606606	61.7562	72.5639	NOBIAS		mRNA.Sphaerotrichia-firma-M_Contig10407.2.1	4110.27	0.169223	0.188801	0.896305	0.37009	0.486245	746.181	879.349	NOBIAS
g10213	202.049	0.772633	0.35779	2.15946	0.0308147	0.0868982	1.43493	3.71285	NOBIAS			Des.10215	1.61903	0.446119	0.760701	0.586458	0.557568	NA	0.0407845	0.139517	NOBIAS			g10204	247.5	7.60699	0.476052	15.9793	1.78061e-57	4.9564e-56	0	5.80479	MB		mRNA.Sphaerotrichia_firma-F_contig2854.1.2	26924.8	0.180511	0.265374	0.680215	0.496368	0.608447	738.648	858.918	NOBIAS
g10217	0.727232	-1.06832	1.4623	-0.730575	0.465039	NA	0.022351	0	NOBIAS			Des.10216	79853.4	0.0897613	0.0655325	1.36972	0.170774	0.269496	1472.83	2877.94	NOBIAS			g10205	0.156987	-0.0806009	0.36097	-0.22329	0.82331	NA	0.00859797	0	NOBIAS		mRNA.Sphaerotrichia_firma-F_contig5304.8.2	8339.31	0.129156	0.181253	0.712573	0.47611	0.590154	734.468	843.082	NOBIAS
g10219	7.1161	3.25781	1.31933	2.46929	0.0135383	0.0441081	0.164101	6.33545	MB			Des.10217	2.65248	-0.101308	0.764633	-0.132493	0.894594	0.933114	0.0785143	0.115102	NOBIAS			g10206	913.453	0.015358	0.129015	0.11904	0.905244	0.957034	79.8201	89.666	NOBIAS		mRNA.Sphaerotrichia_firma-F_contig7239.1.1	45041.4	-0.893219	0.233821	-3.82009	0.000133402	0.000617706	732.628	401.534	NOBIAS
g1022	2708.34	-2.06724	0.223785	-9.23761	2.52072e-20	2.17046e-18	157.78	56.574	FB			Des.10219	0.528308	0.384526	0.585139	0.657155	0.511082	NA	0	0.0737057	NOBIAS			g10207	0.497294	-0.125923	0.441443	-0.285253	0.77545	NA	0.0341592	0.0184687	NOBIAS		mRNA.Sphaerotrichia-firma-M_Contig99.5.1	64361.6	0.223729	0.352576	0.634556	0.525718	0.636172	722.652	863.945	NOBIAS
g10221	4.11918	1.31067	1.45729	0.899391	0.368444	0.559749	2.03175	8.24522	NOBIAS			Des.1022	0.187152	-0.255829	0.504193	-0.507403	0.611872	NA	0.139276	0	NOBIAS			g10208	869.726	-0.0532145	0.152586	-0.34875	0.727277	0.857754	29.5389	30.8736	NOBIAS		mRNA.Sphaerotrichia_firma-F_contig889.7.2	28714.3	-0.323719	0.231215	-1.40008	0.161491	0.260425	716.154	588.615	NOBIAS
g10223	22.4098	2.38154	0.81946	2.90624	0.00365804	0.0143387	0.14854	1.30875	MB			Des.10220	0.535957	-0.0528918	0.619526	-0.0853745	0.931964	NA	0.0347835	0.0418584	NOBIAS			g1021	13310	0.038763	0.0537421	0.721279	0.470738	0.671669	161.563	176.478	NOBIAS		mRNA.Sphaerotrichia_firma-F_contig4627.2.1	18057.2	-0.362026	0.187534	-1.93046	0.0535503	0.108647	706.103	570.696	NOBIAS
g10224	29.2862	1.13362	0.663075	1.70964	0.0873325	0.198635	0.217437	0.747802	NOBIAS			Des.10221	0.707509	0.114527	0.61365	0.186633	0.851948	NA	0.0274046	0.0604303	NOBIAS			g10211	506.694	-0.0023439	0.131656	-0.0178033	0.985796	0.9941	9.53194	10.2918	NOBIAS		mRNA.Sphaerotrichia_firma-F_contig10270.3.1	1054.47	-0.911889	0.260518	-3.50028	0.000464762	0.00186821	701.729	390.488	NOBIAS
g10226	1044.65	0.377393	0.303171	1.24482	0.213198	0.384505	4.86763	9.71716	NOBIAS			Des.10223	4.95888	-0.0146201	0.716276	-0.0204113	0.983715	0.989915	0.0947001	0.166106	NOBIAS			g10212	1266.57	0.0799723	0.132046	0.60564	0.544754	0.73154	62.2948	72.2891	NOBIAS		mRNA.Sphaerotrichia_firma-F_contig4212.4.1	28164.5	-0.133256	0.191302	-0.696574	0.486069	0.599392	689.575	654.964	NOBIAS
g10227	177.297	0.896901	0.341929	2.62306	0.00871442	0.0303553	3.50455	10.0241	NOBIAS			Des.10224	984.988	0.718453	0.0900618	7.97734	1.49523e-15	1.05946e-14	7.47697	23.2077	NOBIAS			g10213	659.245	0.0696408	0.160484	0.433943	0.66433	0.818945	83.5927	96.1923	NOBIAS		mRNA.Sphaerotrichia_firma-F_contig37734.1.1	4371.74	-0.35822	0.272678	-1.31371	0.188943	0.295293	686.26	557.976	NOBIAS
g10228	1.02577	1.35983	1.57654	0.862543	0.388389	NA	0	1.1398	NOBIAS			Des.10225	5365.09	-1.01208	0.0733865	-13.7911	2.88438e-43	5.43193e-42	408.612	370.453	FB			g10214	0.328198	0.174643	0.36097	0.483817	0.628516	NA	0	0.122532	NOBIAS		mRNA.Sphaerotrichia_firma-F_contig1302.7.1	39542.4	0.0727709	0.288167	0.252531	0.800631	0.861158	686.151	743.816	NOBIAS
g1023	54.7965	0.995025	0.515238	1.93119	0.0534591	0.135594	3.55591	11.12	NOBIAS			Des.10226	43.651	-1.52795	0.736069	-2.07582	0.0379102	0.0731305	1.18777	0.0238921	NOBIAS			g10215	236.908	1.5436	0.255369	6.0446	1.49779e-09	1.43202e-08	6.14539	20.5398	MB		mRNA.Sphaerotrichia_firma-F_contig25176.1.1	5078.77	0.276638	0.765771	0.361254	0.717909	0.797214	682.757	859.579	NOBIAS
g10257	247.445	0.162372	0.316206	0.513501	0.607601	0.764448	6.28336	10.6237	NOBIAS			Des.10227	2774.82	-1.22083	0.0839633	-14.54	6.756e-48	1.46169e-46	38.0002	29.7776	FB			g10216	166.409	-0.0469008	0.360705	-0.130025	0.896546	0.952188	6.46103	6.85049	NOBIAS		mRNA.Sphaerotrichia_firma-F_contig3494.4.3	55447.6	-0.839958	0.132601	-6.33448	2.3814e-10	3.15197e-09	682.226	392.38	NOBIAS
g10258	5598.16	5.12396	0.294172	17.4182	6.00153e-68	1.3565e-64	4.06424	218.361	MB			Des.10228	5.36074	0.317603	0.697036	0.455648	0.648643	0.751678	0.12503	0.288321	NOBIAS			g10217	1429.41	0.248594	0.193745	1.2831	0.199457	0.396569	49.5854	64.5734	NOBIAS		mRNA.Sphaerotrichia_firma-F_contig99.11.2	65532.6	-0.0121753	0.264887	-0.0459641	0.963339	0.975469	678.256	700.044	NOBIAS
g10259	240.576	0.283898	0.33984	0.835388	0.403499	0.593961	1.09432	2.02636	NOBIAS			Des.10230	51.3521	0.807023	0.372905	2.16415	0.0304526	0.06022	12.4768	42.8661	NOBIAS			g10218	3709.56	0.22791	0.133548	1.70658	0.0879	0.219858	302.407	394.711	NOBIAS		mRNA.Sphaerotrichia_firma-F_contig6.12.1	3007.79	-0.00350248	0.165393	-0.0211768	0.983105	0.98855	677.645	713.47	NOBIAS
g10261	14.4634	1.67796	0.939702	1.78563	0.0741595	0.174991	3.02891	14.9383	NOBIAS			Des.10231	1007.23	0.647183	0.0930088	6.9583	3.444e-12	2.01261e-11	37.3517	107.48	NOBIAS			g10219	408.192	-0.304633	0.20199	-1.50816	0.131515	0.294252	8.36072	7.29266	NOBIAS		mRNA.Sphaerotrichia-firma-M_Contig5818.1.1	9387.97	-0.170754	0.15294	-1.11648	0.264218	0.37778	672.671	627.306	NOBIAS
g10262	31.9025	-0.00504164	0.638577	-0.00789511	0.993701	0.996843	3.17974	4.99031	NOBIAS			Des.10232	1.06873	0.466869	0.72675	0.642407	0.520609	NA	0.0122321	0.0517336	NOBIAS			g1022	1099.54	-0.203162	0.131819	-1.54122	0.123263	0.281666	21.7616	20.2279	NOBIAS		mRNA.Sphaerotrichia_firma-F_contig4475.5.1	1311.84	-1.40346	0.208865	-6.71944	1.8242e-11	2.79359e-10	670.741	268.004	FB
g10263	1273.61	-1.58954	0.254619	-6.24279	4.29825e-10	7.85855e-09	504.067	256.704	FB			Des.10234	877.068	-0.12582	0.101593	-1.23846	0.215545	0.326296	25.6133	43.1286	NOBIAS			g10220	164.812	0.111449	0.188905	0.589975	0.555208	0.739016	10.1792	12.0727	NOBIAS		mRNA.Sphaerotrichia_firma-F_contig7992.2.2	23323.6	0.132159	0.140131	0.943112	0.345624	0.462505	665.837	758.254	NOBIAS
g10265	39.8569	-0.376965	0.656052	-0.574596	0.565565	0.73277	0.167729	0.187306	NOBIAS			Des.10235	2.69541	0.243423	0.763937	0.318642	0.749998	0.830669	0.11261	0.252494	NOBIAS			g10221	26.415	4.52686	0.577584	7.83758	4.59327e-15	5.5447e-14	0	5.75625	MB		mRNA.Sphaerotrichia_firma-F_contig15665.1.1	16361.3	-0.168715	0.780771	-0.216088	0.82892	0.880993	662.16	613.781	NOBIAS
g10267	338.721	0.134703	0.286262	0.470559	0.637956	0.786119	38.6885	64.7927	NOBIAS			Des.10236	354.657	0.314999	0.129994	2.42318	0.0153851	0.0323362	16.2966	37.2933	NOBIAS			g10222	0.817706	0.321218	0.491961	0.652933	0.513799	NA	0.00310398	0.0175717	NOBIAS		mRNA.Sphaerotrichia_firma-F_contig2074.7.1	793.894	-1.99105	0.182791	-10.8925	1.2518e-27	6.98032e-26	660.142	176.67	FB
g10268	4.63474	0.754858	1.28932	0.585469	0.558232	0.727754	0.0516303	0.152115	NOBIAS			Des.10237	24.1307	0.913881	0.471072	1.94	0.0523795	0.097237	4.96297	18.7298	NOBIAS			g10225	8.78992	-2.62911	0.634471	-4.14378	3.41631e-05	0.000223919	0.717207	0	FB		mRNA.Sphaerotrichia_firma-F_contig17426.1.1	4898.99	-0.647897	0.195673	-3.31112	0.000929246	0.00343342	657.409	436.795	NOBIAS
g10269	1956.26	-1.09492	0.268287	-4.08116	4.48116e-05	0.000292521	300.002	210.258	FB			Des.10238	195.182	0.898239	0.177963	5.04732	4.48043e-07	1.74372e-06	5.95059	20.705	NOBIAS			g10226	7.91482	1.57088	0.552	2.8458	0.00442994	0.0190299	0.0293032	0.110976	MB		mRNA.Sphaerotrichia_firma-F_contig4185.5.1	2267.17	0.10259	0.227838	0.450276	0.652512	0.744231	656.182	746.753	NOBIAS
g10270	493.589	-0.19033	0.26362	-0.721988	0.470302	0.654758	8.48762	11.1879	NOBIAS			Des.10239	59.4699	1.08023	0.295618	3.65413	0.000258052	0.000735244	2.99083	11.7979	MB			g10227	1413.55	0.207067	0.134849	1.53554	0.124651	0.283803	4.09534	5.00164	NOBIAS		mRNA.Sphaerotrichia-firma-M_Contig4721.1.1	1623.65	-0.934999	0.30662	-3.04938	0.00229317	0.00750411	656.146	366.062	NOBIAS
g10271	47.081	-1.03886	0.620745	-1.67357	0.0942148	0.210736	1.63405	1.14542	NOBIAS			Des.1024	404.166	0.480767	0.125085	3.84352	0.000121281	0.000360126	12.3171	31.7378	NOBIAS			g10228	1.51347	0.507438	0.514377	0.986509	0.323883	0.543541	0.0399242	0.336233	NOBIAS		mRNA.Sphaerotrichia-firma-M_Contig5817.2.1	3699.74	0.506778	0.316794	1.59971	0.109664	0.192622	649.844	990.504	NOBIAS
g10272	1.29872	-1.99744	1.59637	-1.25124	0.210847	NA	4.90242	0	NOBIAS			Des.10240	71.0063	1.15371	0.288194	4.00323	6.24832e-05	0.000191815	2.07698	8.75518	MB			g10229	0.176208	-0.0806009	0.36097	-0.22329	0.82331	NA	0.0217732	0	NOBIAS		mRNA.Sphaerotrichia_firma-F_contig382.2.1	40822.9	-0.439756	0.38449	-1.14374	0.252731	0.364457	647.688	482.225	NOBIAS
g10273	93.1546	-0.815264	0.490737	-1.66131	0.0966517	0.214726	79.6204	74.4554	NOBIAS			Des.10243	2957.81	1.41405	0.119985	11.7853	4.65035e-32	6.453e-31	9.95534	49.1372	MB			g1023	5.73903	0.602566	0.608816	0.989734	0.322304	0.541787	0.104399	0.213321	NOBIAS		mRNA.Sphaerotrichia_firma-F_contig2146.4.1	5255.05	0.014492	0.14702	0.0985714	0.921479	0.946756	644.936	682.63	NOBIAS
g10274	445.324	-0.118961	0.272694	-0.436245	0.662659	0.803207	5.2458	7.26699	NOBIAS			Des.10245	3.24302	-0.58103	0.732716	-0.792982	0.427788	0.556302	0.105503	0.116464	NOBIAS			g10230	1905.22	0.866284	0.0887704	9.75871	1.69301e-22	2.54995e-21	9.74675	18.885	NOBIAS		mRNA.Sphaerotrichia-firma-M_Contig7594.1.1	1198.17	-0.0712796	0.149844	-0.47569	0.634295	0.728654	640.951	650.19	NOBIAS
g10277	161.741	3.04726	0.413953	7.36135	1.82053e-13	5.98526e-12	1.0922	14.4732	MB			Des.10246	263.399	1.63284	0.171016	9.54786	1.32402e-21	1.27857e-20	2.76431	16.0328	MB			g10231	141.222	0.0659442	0.212256	0.310682	0.756042	0.876634	5.2908	6.00268	NOBIAS		mRNA.Sphaerotrichia_firma-F_contig297.20.1	44161	-0.110523	0.26577	-0.415858	0.677514	0.765342	628.404	600.327	NOBIAS
g10278	1.32132	-0.725994	1.58959	-0.456717	0.647875	NA	0.0437386	0.0264961	NOBIAS			Des.10248	1735.7	0.189288	0.0934151	2.02631	0.0427331	0.0812588	38.3129	76.2578	NOBIAS			g10232	26351.6	-0.365771	0.0721629	-5.06868	4.00584e-07	3.18584e-06	5087.27	4291.15	NOBIAS		mRNA.Sphaerotrichia-firma-M_Contig19452.1.1	2093.54	-0.998734	0.30596	-3.26427	0.00109748	0.00397933	621.013	321.599	NOBIAS
g10280	0.22632	0.200301	1.45711	0.137464	0.890664	NA	0	1.93157	NOBIAS			Des.1025	125.416	0.724701	0.241067	3.00622	0.00264514	0.00641316	6.14891	19.1532	NOBIAS			g10233	10.8687	1.92382	0.525458	3.66123	0.000251005	0.00142075	0.044879	0.273013	MB		mRNA.Sphaerotrichia-firma-M_Contig456.9.15	25957.2	-0.733104	0.223499	-3.28012	0.00103762	0.00378381	618.945	387.543	NOBIAS
g10281	13.1199	-0.0880052	0.915306	-0.0961484	0.923403	0.959486	0.135808	0.188688	NOBIAS			Des.10250	0.237739	-0.255829	0.504193	-0.507403	0.611872	NA	0.0222962	0	NOBIAS			g10235	12.1692	2.34732	0.55966	4.19418	2.73861e-05	0.00018194	0.0476774	0.487689	MB		mRNA.Sphaerotrichia-firma-M_Contig3631.4.1	2041.19	0.0409055	0.19927	0.205277	0.837356	0.886662	618.619	672.324	NOBIAS
g10283	6.87162	1.96332	1.28009	1.53373	0.125096	0.260357	0.065381	0.585846	NOBIAS			Des.10252	0.123384	-0.0181503	0.504193	-0.0359988	0.971283	NA	0	0.0156791	NOBIAS			g10236	275.3	0.389844	0.173547	2.24634	0.0246826	0.0813544	1.77484	2.49928	NOBIAS		mRNA.Sphaerotrichia_firma-F_contig415.10.1	30193.4	-0.00911134	0.183165	-0.049744	0.960326	0.97353	612.833	627.197	NOBIAS
g10284	77.3433	1.24426	0.502201	2.47762	0.0132264	0.0432241	1.03799	3.76836	MB			Des.10253	0.118918	-0.0181503	0.504193	-0.0359988	0.971283	NA	0	0.0285838	NOBIAS			g10237	188.255	-0.0699132	0.218508	-0.319957	0.749001	0.872072	20.8835	21.7421	NOBIAS		mRNA.Sphaerotrichia_firma-F_contig37975.1.1	1044.2	-1.36176	0.280576	-4.85345	1.21332e-06	8.82057e-06	595.826	244.745	FB
g10285	168.536	0.438156	0.3394	1.29097	0.196713	0.362497	3.5884	7.38693	NOBIAS			Des.10255	1004.3	0.19507	0.0917518	2.12607	0.0334978	0.065567	22.3272	47.0708	NOBIAS			g10239	632.184	0.27053	0.166267	1.62707	0.103721	0.248321	68.199	90.5248	NOBIAS		mRNA.Sphaerotrichia_firma-F_contig779.6.1	26946.9	-1.13886	0.158913	-7.16657	7.69015e-13	1.38791e-11	595.23	276.604	FB
g10286	84.8604	-0.835374	0.451122	-1.85177	0.0640588	0.156423	6.98064	5.85145	NOBIAS			Des.10256	328.97	0.94769	0.164555	5.75912	8.45551e-09	3.88255e-08	5.38694	19.4231	NOBIAS			g1024	144.167	-0.124059	0.168071	-0.738137	0.460431	0.66429	12.1884	12.2792	NOBIAS		mRNA.Sphaerotrichia_firma-F_contig3334.7.1	1672.45	-8.86726	0.339737	-26.1003	3.61268e-150	4.72881e-147	581.061	1.16994	FB
g10288	30.0443	4.82155	0.983994	4.89998	9.58485e-07	9.19434e-06	0.0478862	3.28276	MB			Des.10257	42.4155	0.938378	0.336609	2.78774	0.00530771	0.0122155	3.02148	11.1339	NOBIAS			g10240	0.516764	0.255677	0.361831	0.70662	0.479802	NA	0	0.00773881	NOBIAS		mRNA.Sphaerotrichia_firma-F_contig1887.1.1	7708.97	-0.00455199	0.138466	-0.0328744	0.973775	0.982984	572.459	598.779	NOBIAS
g10289	230.672	0.103162	0.353253	0.292035	0.77026	0.8751	17.417	29.2639	NOBIAS			Des.10259	3.24099	0.392717	0.740037	0.530672	0.595646	0.707548	0.0635933	0.171624	NOBIAS			g10241	287.704	0.124223	0.182309	0.681386	0.495627	0.692503	6.51653	7.77822	NOBIAS		mRNA.Sphaerotrichia-firma-M_Contig9474.2.1	1139.38	-0.0712046	0.294975	-0.241392	0.809251	0.866906	570.775	582.435	NOBIAS
g10290	2.22245	0.0304733	1.59587	0.0190951	0.984765	0.992022	5.7646	9.43695	NOBIAS			Des.1026	7.03901	-1.13252	0.661904	-1.711	0.0870808	0.151753	0.372758	0.235711	NOBIAS			g10242	0.722347	0.318053	0.3822	0.832164	0.405316	NA	0	0.042826	NOBIAS		mRNA.Sphaerotrichia_firma-F_contig990.12.3	24948.3	-0.150109	0.155793	-0.963517	0.335288	0.451835	569.625	532.066	NOBIAS
g10291	34.2815	0.504708	0.626012	0.806227	0.420112	0.608778	42.834	97.9044	NOBIAS			Des.10260	583.89	0.796985	0.122304	6.51643	7.20016e-11	3.84495e-10	7.40512	23.6895	NOBIAS			g10243	446.467	-0.150564	0.120096	-1.25369	0.209953	0.410024	22.4184	22.2059	NOBIAS		mRNA.Sphaerotrichia_firma-F_contig6445.2.1	1556.24	-0.244525	0.225472	-1.0845	0.278142	0.393036	569.13	505.992	NOBIAS
g10293	197.077	-0.593239	0.427978	-1.38614	0.165703	0.320591	15.7698	15.3937	NOBIAS			Des.10261	372.025	0.74192	0.128317	5.78194	7.38426e-09	3.41138e-08	8.28193	25.5395	NOBIAS			g10244	80.0424	-1.24319	0.357757	-3.47495	0.000510949	0.00272713	4.30137	1.81637	FB		mRNA.Sphaerotrichia_firma-F_contig18027.1.1	7749.3	-0.00722786	0.154726	-0.046714	0.962741	0.975073	566.787	592.828	NOBIAS
g10294	853.184	-1.39125	0.277955	-5.00532	5.57699e-07	5.61488e-06	39.4767	22.3156	FB			Des.10262	815.554	0.175279	0.105184	1.66641	0.0956319	0.164344	21.1666	44.0911	NOBIAS			g10246	1321.36	0.536526	0.086236	6.2216	4.92109e-10	4.81311e-09	27.9709	43.7459	NOBIAS		mRNA.Sphaerotrichia-firma-M_Contig1145.11.6	39835.2	-1.44041	0.879041	-1.63862	0.101293	0.181078	562.212	169.522	NOBIAS
g10295	381.738	-0.302423	0.290662	-1.04046	0.298125	0.485215	6.81865	8.43919	NOBIAS			Des.10263	1.71198	0.869896	0.755531	1.15137	0.249579	NA	0.0231009	0.178956	NOBIAS			g10247	942.69	0.767962	0.119563	6.42306	1.33562e-10	1.34009e-09	54.6829	103.27	NOBIAS		mRNA.Sphaerotrichia-firma-M_Contig2678.9.1	2234.05	-1.30783	0.13783	-9.4887	2.33941e-21	9.0766e-20	560.151	239.485	FB
g10296	51.1629	5.21284	0.852171	6.11713	9.52777e-10	1.6361e-08	0.00717426	0.561644	MB			Des.10264	116.151	1.05023	0.217781	4.82243	1.41823e-06	5.23217e-06	9.76047	38.3169	MB			g10248	316.3	-0.193707	0.118853	-1.62981	0.103142	0.247339	4.06396	3.78173	NOBIAS		mRNA.Sphaerotrichia-firma-M_Contig1208.7.1	5575.95	-0.799078	0.175253	-4.55957	5.12578e-06	3.28722e-05	559.476	335.285	NOBIAS
g10297	30.9629	0.248552	0.753183	0.330003	0.741398	0.856826	30.5389	63.6945	NOBIAS			Des.10267	2.75691	-0.213097	0.765549	-0.278358	0.780738	0.852965	0.0588839	0.0826811	NOBIAS			g10249	302.899	-1.51238	0.343462	-4.40333	1.06602e-05	7.41436e-05	21.3964	7.48861	FB		mRNA.Sphaerotrichia_firma-F_contig11.19.1	2860.36	0.205755	0.162475	1.26638	0.205376	0.313126	558.051	684.688	NOBIAS
g10298	26.209	1.16427	0.707576	1.64544	0.099879	0.219996	2.70907	9.95025	NOBIAS			Des.10269	489.73	-2.45846	0.127753	-19.2439	1.58842e-82	7.17447e-81	45.5623	15.0541	FB			g1025	740.498	-1.08109	0.246819	-4.38008	1.18635e-05	8.21235e-05	13.17	6.40215	FB		mRNA.Sphaerotrichia_firma-F_contig525.19.1	3035.98	0.561864	0.153038	3.6714	0.000241229	0.00104555	552.673	866.854	NOBIAS
g103	47.1033	1.08355	0.551986	1.963	0.0496462	0.127352	5.67155	18.772	NOBIAS			Des.1027	11.7646	-1.48175	0.592187	-2.50216	0.0123438	0.0264839	0.508131	0.257693	FB			g10250	364.695	0.65955	0.275315	2.39562	0.0165924	0.0588336	10.6296	18.842	NOBIAS		mRNA.Sphaerotrichia_firma-F_contig362.9.4	58828	-0.742691	0.322309	-2.30428	0.021207	0.0504641	549.039	332.048	NOBIAS
g10301	918.976	-0.683981	0.306434	-2.23207	0.0256105	0.0746195	23.4176	21.6976	NOBIAS			Des.10271	8.4383	-0.389036	0.612955	-0.63469	0.525631	0.646673	0.282145	0.369585	NOBIAS			g10251	713.4	-0.0631742	0.0945691	-0.668021	0.50412	0.699996	53.7187	56.5278	NOBIAS		mRNA.Sphaerotrichia_firma-F_contig24.16.1	3413.34	0.106565	0.162426	0.656084	0.51177	0.623419	547.274	620.364	NOBIAS
g10302	20.4434	3.55404	0.975302	3.64404	0.000268392	0.00144479	0.0481012	1.15845	MB			Des.10272	2.797	0.852173	0.755703	1.12766	0.259465	0.378384	0.0214386	0.0912073	NOBIAS			g10253	344.972	-0.221466	0.13759	-1.60961	0.107483	0.255285	35.6873	34.0452	NOBIAS		mRNA.Sphaerotrichia_firma-F_contig15297.4.1	969.987	-0.834333	0.135688	-6.14891	7.80196e-10	9.59664e-09	547.137	327.152	NOBIAS
g10303	339.652	-0.25135	0.294746	-0.852768	0.393788	0.585421	4.94534	6.32693	NOBIAS			Des.10273	884.853	-0.57787	0.10874	-5.31423	1.0711e-07	4.45126e-07	16.3293	20.1206	NOBIAS			g10254	41784.7	3.34178	0.382838	8.72896	2.57033e-18	3.48182e-17	115.249	1542.66	MB		mRNA.Sphaerotrichia_firma-F_contig11721.3.1	8282.3	0.140165	0.167222	0.838193	0.401922	0.51832	544.763	627.647	NOBIAS
g10304	10.2396	1.33524	1.03104	1.29504	0.195307	0.360177	5.18965	24.3016	NOBIAS			Des.10274	40.4021	-0.447198	0.364239	-1.22776	0.219537	0.331146	1.17266	1.58508	NOBIAS			g10255	260.966	-0.379193	0.163229	-2.32308	0.0201749	0.06905	20.5615	17.2463	NOBIAS		mRNA.Sphaerotrichia_firma-F_contig18983.1.1	1244.03	-0.205213	0.485284	-0.422871	0.672389	0.761247	536.934	504.782	NOBIAS
g10307	26.5174	0.134121	0.717209	0.187005	0.851657	0.922136	0.570006	0.938156	NOBIAS			Des.10275	0.535957	-0.0528918	0.619526	-0.0853745	0.931964	NA	0.0365981	0.0440067	NOBIAS			g10257	395.734	0.320451	0.154412	2.0753	0.0379586	0.115212	12.3648	16.6751	NOBIAS		mRNA.Sphaerotrichia_firma-F_contig3487.3.1	6494.5	0.207349	0.144124	1.43869	0.15024	0.246843	535.207	650.768	NOBIAS
g10308	508.799	-0.457128	0.27811	-1.6437	0.100239	0.220582	13.4045	14.8559	NOBIAS			Des.10277	793.609	-3.2454	0.120201	-26.9997	1.48884e-160	1.59236e-158	13.1416	2.50176	FB			g10259	537.372	0.0187918	0.180708	0.10399	0.917177	0.962164	9.55395	10.4423	NOBIAS		mRNA.Sphaerotrichia_firma-F_contig173.16.2	10096.1	0.0883553	0.170335	0.518716	0.603958	0.703798	526.463	583.929	NOBIAS
g10309	17.2998	-1.07918	0.88711	-1.21651	0.223792	0.397779	9.14119	7.42556	NOBIAS			Des.10278	13.9949	-4.68363	0.692275	-6.76557	1.32788e-11	7.45256e-11	3.42004	0	FB			g1026	204.497	-0.101788	0.158746	-0.641201	0.521392	0.714724	9.10209	9.26695	NOBIAS		mRNA.Sphaerotrichia_firma-F_contig20355.2.1	577.465	-0.685684	0.180772	-3.79309	0.000148784	0.000681194	525.731	348.224	NOBIAS
g10310	160.199	0.244667	0.385801	0.634178	0.525965	0.702037	108.177	209.489	NOBIAS			Des.10279	74.4526	-1.69386	0.300652	-5.63394	1.76141e-08	7.88769e-08	17.5467	9.18429	FB			g10260	196.346	-0.881418	0.164302	-5.36463	8.11143e-08	6.79938e-07	7.21909	4.2077	NOBIAS		mRNA.Sphaerotrichia_firma-F_contig11440.1.1	7897.6	-0.225571	0.164809	-1.36868	0.171098	0.271698	525.274	470.253	NOBIAS
g10311	18.0728	4.09557	1.06674	3.83933	0.000123368	0.000726627	0.00448458	0.18756	MB			Des.1028	593.473	-0.108167	0.11586	-0.933596	0.350512	0.47917	21.9372	37.2049	NOBIAS			g10261	5.52268	0.657433	0.620922	1.0588	0.28969	0.506382	0.372129	0.82674	NOBIAS		mRNA.Sphaerotrichia-firma-M_Contig16494.2.1	821.185	-0.247507	0.267825	-0.924137	0.355415	0.472582	520.681	468.39	NOBIAS
g10313	62.6565	0.0176612	0.479995	0.0367945	0.970649	0.98492	0.954237	1.45395	NOBIAS			Des.10280	17675.4	-4.12304	0.0996993	-41.3548	0	0	833.934	86.6191	FB			g10262	217.742	-0.0164319	0.176064	-0.0933291	0.925642	0.966071	2.4771	2.59225	NOBIAS		mRNA.Sphaerotrichia-firma-M_Contig5274.6.1	1614.47	0.239551	0.188678	1.26963	0.204216	0.312353	520.39	652.679	NOBIAS
g10314	0.363616	-0.64242	1.45701	-0.440918	0.659272	NA	0.0496547	0	NOBIAS			Des.10281	4895.79	-2.95059	0.106948	-27.589	1.50616e-167	1.67406e-165	124.307	29.2643	FB			g10263	8.15688	-1.04918	0.564907	-1.85726	0.0632748	0.172205	0.814874	2.91731e-09	NOBIAS		mRNA.Sphaerotrichia-firma-M_Contig954.8.1	42825.1	-0.39247	0.10873	-3.60958	0.000306689	0.00128906	517.585	407.097	NOBIAS
g10315	122.569	-0.735939	0.378309	-1.94534	0.0517344	0.131885	90.2384	85.5782	NOBIAS			Des.10282	546.318	-1.87727	0.179961	-10.4316	1.77906e-25	1.98908e-24	74.7725	36.8879	FB			g10264	91.5033	0.0228234	0.232884	0.0980036	0.921929	0.963862	2.0265	2.21831	NOBIAS		mRNA.Sphaerotrichia_firma-F_contig7406.1.1	1077.22	0.164936	0.256348	0.643406	0.519961	0.63074	515.832	613.792	NOBIAS
g10316	304.832	-1.0003	0.323269	-3.09432	0.00197264	0.00835934	8.23423	6.29566	FB			Des.10283	2.06592	-0.260612	0.765352	-0.340512	0.733471	0.819565	0.0643205	0.0816225	NOBIAS			g10265	5.96343	-2.36663	0.635535	-3.72383	0.000196221	0.00112956	0.200993	0	FB		mRNA.Sphaerotrichia_firma-F_contig16945.1.1	1630.04	0.420238	0.136594	3.07655	0.0020941	0.00693108	514.701	733.818	NOBIAS
g1032	2.25083	2.48264	1.58896	1.56243	0.118187	0.249365	0	0.532717	NOBIAS			Des.10284	3.79245	-0.133279	0.724453	-0.183972	0.854035	0.905726	0.108506	0.167639	NOBIAS			g10266	259.248	0.0645998	0.19547	0.330485	0.741034	0.86697	5.69779	6.44134	NOBIAS		mRNA.Sphaerotrichia_firma-F_contig7622.1.1	16668.9	1.27547	0.197869	6.44605	1.14801e-10	1.59237e-09	510.825	1298.9	MB
g10320	17.6503	-1.96782	0.965874	-2.03734	0.0416159	0.110694	0.716158	0.244566	NOBIAS			Des.10285	225.186	0.287043	0.167116	1.71762	0.0858652	0.150016	5.95123	13.3491	NOBIAS			g10268	12061.7	11.4987	0.289447	39.7264	0	0	0.105421	556.075	MB		mRNA.Sphaerotrichia-firma-M_Contig2520.1.1	1165.92	-0.292624	0.126566	-2.31203	0.0207758	0.0496296	510.265	443.771	NOBIAS
g10322	0.589937	-0.159236	1.46858	-0.108429	0.913656	NA	1.9691	1.93157	NOBIAS			Des.10286	964.509	-0.268081	0.0929354	-2.8846	0.00391915	0.00922388	53.2164	80.7682	NOBIAS			g10269	0.836461	-0.429959	0.551562	-0.77953	0.435667	NA	0.0389211	0.0123302	NOBIAS		mRNA.Sphaerotrichia_firma-F_contig4122.5.1	1821.08	-0.185306	0.149126	-1.24261	0.214011	0.32178	505.561	473.774	NOBIAS
g10323	6.60244	-1.23506	1.15783	-1.06671	0.286104	0.471933	5.70252	3.14285	NOBIAS			Des.10287	1.19878	0.16244	0.725813	0.223804	0.82291	NA	0.038924	0.0960689	NOBIAS			g1027	5579.61	-7.33137e-05	0.0624967	-0.00117308	0.999064	0.999519	235.066	256.73	NOBIAS		mRNA.Sphaerotrichia-firma-M_Contig6170.1.1	659.998	-0.207315	0.160041	-1.29539	0.195184	0.302936	502.452	465.873	NOBIAS
g10326	2.61001	2.69188	1.57824	1.70562	0.0880782	0.199903	0	0.160553	NOBIAS			Des.10288	0.795791	-0.274181	0.661679	-0.414372	0.678602	NA	0.0633456	0.0478497	NOBIAS			g10270	110.468	-0.966319	0.227468	-4.24815	2.15545e-05	0.000145171	14.922	8.31882	NOBIAS		mRNA.Sphaerotrichia_firma-F_contig2735.2.1	16341.2	-0.0550529	0.196794	-0.27975	0.77967	0.845416	500.835	496.603	NOBIAS
g10327	43.4251	-0.608358	0.554526	-1.09708	0.272608	0.455684	4.14943	4.13918	NOBIAS			Des.10289	593.687	0.586201	0.125889	4.6565	3.21629e-06	1.14197e-05	5.60506	15.4365	NOBIAS			g10271	452.051	0.00395736	0.105526	0.0375014	0.970085	0.986003	30.4657	33.4507	NOBIAS		mRNA.Sphaerotrichia_firma-F_contig6309.1.1	1882.38	-2.48712	0.300707	-8.2709	1.32947e-16	3.61355e-15	499.821	90.6695	FB
g10328	3.08698	-0.766501	1.56895	-0.488544	0.625165	0.777244	11.5292	7.54955	NOBIAS			Des.1029	22.755	0.435759	0.429276	1.0151	0.310057	0.435362	0.289715	0.758048	NOBIAS			g10272	0.655008	-0.324483	0.52756	-0.615063	0.538513	NA	0.0121234	0.00485473	NOBIAS		mRNA.Sphaerotrichia_firma-F_contig10526.4.1	284.63	-0.37567	0.211827	-1.77347	0.0761503	0.143976	498.165	399.948	NOBIAS
g1033	233.171	2.08969	0.380054	5.49841	3.83223e-08	4.81545e-07	0.886193	5.92513	MB			Des.10290	251.244	-0.377281	0.156463	-2.41131	0.0158951	0.0332294	7.15685	10.1283	NOBIAS			g10273	344.807	-0.282158	0.144019	-1.95917	0.0500925	0.143616	7.75941	6.9594	NOBIAS		mRNA.Sphaerotrichia_firma-F_contig3172.4.1	32174.5	0.312117	0.386523	0.8075	0.419379	0.535391	493.142	630.237	NOBIAS
g10332	75.6766	-0.931767	0.530014	-1.758	0.0787469	0.183223	76.37	64.1014	NOBIAS			Des.10291	34.2497	-0.111998	0.349766	-0.320208	0.74881	0.830002	3.73945	6.36864	NOBIAS			g10274	9928.72	1.36718	0.107381	12.7321	3.92388e-37	7.84419e-36	79.5039	219.954	MB		mRNA.Sphaerotrichia_firma-F_contig5090.6.1	1627.23	-0.647556	0.154266	-4.19765	2.69697e-05	0.000146991	490.34	332.555	NOBIAS
g10334	355.21	-0.0819103	0.336143	-0.243677	0.807481	0.896914	152.06	218.788	NOBIAS			Des.10292	35.4792	0.083864	0.370933	0.226089	0.821132	0.883573	2.06359	4.06598	NOBIAS			g10275	311.456	0.12557	0.127009	0.988672	0.322824	0.542383	4.46346	5.2432	NOBIAS		mRNA.Sphaerotrichia_firma-F_contig598.10.1	53202.2	-0.130157	1.00217	-0.129875	0.896666	0.930022	487.934	419.173	NOBIAS
g10335	140.339	0.102762	0.421115	0.244025	0.807212	0.896891	6.20826	10.2746	NOBIAS			Des.10293	13.337	0.150268	0.507795	0.295923	0.767289	0.843638	0.194269	0.406581	NOBIAS			g10276	639.395	-0.246374	0.203667	-1.20969	0.226397	0.43054	11.5448	10.2697	NOBIAS		mRNA.Sphaerotrichia_firma-F_contig1705.7.1	6111.86	-0.104995	0.203071	-0.517034	0.605132	0.704868	487.378	474.25	NOBIAS
g10336	3.3554	3.04632	1.55737	1.95607	0.0504564	0.129174	0	8.82061	NOBIAS			Des.10294	1079.69	-0.324919	0.0882304	-3.68262	0.000230846	0.00066323	54.7929	80.4113	NOBIAS			g10277	471.623	-0.0775809	0.164428	-0.471823	0.637053	0.801113	39.368	41.2216	NOBIAS		mRNA.Sphaerotrichia_firma-F_contig24532.1.1	5651.73	1.31903	0.223096	5.91239	3.37181e-09	3.80476e-08	486.974	1299.24	MB
g10338	7.66593	1.96881	1.18459	1.66202	0.0965082	0.214486	4.34724	31.0747	NOBIAS			Des.10295	4774.88	0.0177127	0.0853659	0.207491	0.835626	0.89322	78.6129	146.152	NOBIAS			g10278	38.9581	0.226089	0.410295	0.55104	0.581606	0.760126	1.96186	2.5239	NOBIAS		mRNA.Sphaerotrichia_firma-F_contig9500.1.1	32158.6	-0.312335	0.401083	-0.778729	0.436139	0.551971	486.855	396.669	NOBIAS
g10339	381.294	0.756055	0.285916	2.64433	0.00818532	0.0288078	3.02706	7.78958	NOBIAS			Des.10296	10.4117	-0.34282	0.559977	-0.612204	0.540403	0.659975	0.37063	0.503899	NOBIAS			g10279	501.664	0.229245	0.164047	1.39744	0.162282	0.342638	13.1389	16.5114	NOBIAS		mRNA.Sphaerotrichia_firma-F_contig17734.1.1	438.661	-1.31423	0.17195	-7.64308	2.12092e-14	4.56686e-13	482.501	206.709	FB
g1034	189.37	-0.0574401	0.397491	-0.144507	0.8851	0.940036	0.926326	1.31778	NOBIAS			Des.10297	850.179	0.178227	0.11046	1.6135	0.106636	0.180734	18.4844	38.5501	NOBIAS			g1028	521.885	-0.167798	0.19118	-0.877697	0.380108	0.599683	16.9833	16.2947	NOBIAS		mRNA.Sphaerotrichia_firma-F_contig19350.2.1	819.94	-2.06499	0.145394	-14.2027	8.81822e-46	1.14223e-43	481.541	122.191	FB
g10340	3.01046	0.710019	1.43954	0.493226	0.621853	0.774511	1.59982	5.20287	NOBIAS			Des.10298	44.2061	0.211104	0.321441	0.656742	0.511347	0.635094	0.925347	1.96134	NOBIAS			g10280	523.044	0.200412	0.134328	1.49196	0.135709	0.301489	22.2225	28.091	NOBIAS		mRNA.Sphaerotrichia_firma-F_contig4500.1.1	817.795	0.493664	0.181677	2.71727	0.00658238	0.0187519	480.379	729.445	NOBIAS
g10341	1.2689	0.574014	1.59202	0.360558	0.71843	NA	1.92153	7.54955	NOBIAS			Des.10299	96.74	0.0392295	0.224725	0.174567	0.86142	0.91117	5.42099	10.3137	NOBIAS			g10282	394.606	-0.0682264	0.150042	-0.454715	0.649315	0.808296	7.3417	7.49464	NOBIAS		mRNA.Sphaerotrichia_firma-F_contig832.10.2	13087.9	-0.327604	0.223906	-1.46313	0.143431	0.23854	476.019	392.948	NOBIAS
g10342	4.42658	1.49042	1.38797	1.07381	0.282906	0.468111	0.285521	1.56269	NOBIAS			Des.103	114.073	-3.76501	0.352446	-10.6825	1.2291e-26	1.4277e-25	15.5364	1.77191	FB			g10283	2239.95	-0.325272	0.376012	-0.865057	0.387007	0.606606	70.3764	59.2355	NOBIAS		mRNA.Sphaerotrichia_firma-F_contig7507.2.1	634.198	-3.04282	0.160227	-18.9906	2.03986e-80	6.67519e-78	473.677	60.8813	FB
g10345	239.726	0.571367	0.409131	1.39654	0.162553	0.316495	11.4687	25.6942	NOBIAS			Des.1030	759.314	-0.597134	0.0974149	-6.1298	8.79876e-10	4.32949e-09	21.7926	26.4092	NOBIAS			g10284	1335.09	0.102665	0.115952	0.885412	0.375934	0.595333	28.612	33.2583	NOBIAS		mRNA.Sphaerotrichia_firma-F_contig10770.1.1	2685.54	0.176237	0.249198	0.707216	0.479433	0.593208	472.772	566.458	NOBIAS
g10346	81.0293	-0.309366	0.434633	-0.711786	0.476597	0.660117	46.5316	58.3643	NOBIAS			Des.10300	85.0686	0.235611	0.267466	0.8809	0.378372	0.508669	4.65045	10.0835	NOBIAS			g10285	533.018	0.177035	0.138025	1.28263	0.199622	0.396837	7.47162	9.07475	NOBIAS		mRNA.Sphaerotrichia_firma-F_contig17177.1.1	2642.1	-0.328891	0.175516	-1.87385	0.0609505	0.120621	469.978	391.824	NOBIAS
g10347	12.9631	1.59822	0.942133	1.69639	0.0898121	0.203074	0.0472933	0.244301	NOBIAS			Des.10301	6.74944	1.66647	0.680888	2.44749	0.0143854	0.0304495	0.0423324	0.391775	MB			g10286	97.3829	0.139794	0.247638	0.564508	0.572408	0.754029	4.92216	5.99434	NOBIAS		mRNA.Sphaerotrichia-firma-M_Contig2288.3.1	8948.03	-1.64178	0.237255	-6.91991	4.51915e-12	7.44806e-11	469.459	157.002	FB
g10348	59.497	-0.899089	0.522771	-1.71985	0.0854591	0.195315	2.32594	1.89119	NOBIAS			Des.10305	1788.34	-1.07999	0.0869464	-12.4213	2.0017e-35	3.11292e-34	102.936	89.209	FB			g10287	780.406	-0.0829686	0.106619	-0.778178	0.436464	0.64425	10.0541	10.1169	NOBIAS		mRNA.Sphaerotrichia-firma-M_Contig5833.3.2	8210.82	0.167795	0.328367	0.510998	0.609353	0.708291	466.523	546.622	NOBIAS
g10349	112.882	-0.845929	0.391127	-2.1628	0.0305569	0.086252	2.67471	2.23909	NOBIAS			Des.10307	53.8947	0.0259309	0.318036	0.0815345	0.935017	0.960432	17.2311	32.5787	NOBIAS			g10288	3593.25	0.0207527	0.0650281	0.319134	0.749625	0.872267	80.951	88.5085	NOBIAS		mRNA.Sphaerotrichia_firma-F_contig2917.2.1	26301.6	-0.0986494	0.226591	-0.435362	0.663299	0.753288	466.473	446.346	NOBIAS
g10350	111.549	7.2816	0.980089	7.42953	1.08986e-13	3.663e-12	0.00208396	1.17043	MB			Des.10308	40.8187	0.209019	0.382364	0.546649	0.58462	0.698918	7.22259	15.8175	NOBIAS			g10289	277.071	-0.0682059	0.147883	-0.461216	0.644644	0.805731	11.7976	12.1905	NOBIAS		mRNA.Sphaerotrichia_firma-F_contig38279.1.1	2210.56	-2.23693	0.339995	-6.5793	4.72683e-11	6.93956e-10	464.714	102.591	FB
g10351	9.45822	4.68217	1.41093	3.3185	0.000905022	0.00422967	0	0.54735	MB			Des.10309	138.876	0.394975	0.216437	1.82489	0.0680175	0.122438	5.07672	12.5056	NOBIAS			g1029	1039.81	-0.008732	0.177252	-0.0492632	0.96071	0.98116	81.3135	89.3037	NOBIAS		mRNA.Sphaerotrichia_firma-F_contig30591.1.1	783.781	-0.219405	0.303245	-0.723523	0.469359	0.583881	464.012	433.692	NOBIAS
g10352	146.308	4.34813	0.527623	8.24097	1.70826e-16	9.03863e-15	0.128958	4.40683	MB			Des.1031	25.554	-0.679146	0.444619	-1.52748	0.126642	0.209475	0.736037	0.80633	NOBIAS			g10290	179.488	3.7829	0.317579	11.9117	1.029e-32	1.90416e-31	0.362778	6.2967	MB		mRNA.Sphaerotrichia_firma-F_contig549.3.2	26608.5	0.253237	0.3449	0.734231	0.462808	0.577267	460.827	564.022	NOBIAS
g10353	52.431	1.57916	0.553418	2.85347	0.00432443	0.0166159	0.240425	1.11431	MB			Des.10310	53.1261	0.614129	0.308513	1.99061	0.0465236	0.0876434	2.59322	7.45009	NOBIAS			g10291	0.705329	0.326121	0.386202	0.844433	0.398428	NA	0	0.0767936	NOBIAS		mRNA.Sphaerotrichia_firma-F_contig1414.8.1	45398.3	0.264535	0.244353	1.08259	0.278989	0.393962	457.844	569.12	NOBIAS
g10355	721.131	-0.159953	0.253803	-0.630223	0.528549	0.704238	4.98288	6.75387	NOBIAS			Des.10311	21.3399	0.193079	0.426204	0.453021	0.650534	0.753176	0.496773	1.04128	NOBIAS			g10292	599.073	-0.00143099	0.140977	-0.0101505	0.991901	0.996736	13.7397	14.8869	NOBIAS		mRNA.Sphaerotrichia-firma-M_Contig567.1.1	3639.65	0.343986	0.217505	1.58151	0.113762	0.197856	453.471	602.247	NOBIAS
g10356	408.867	0.634269	0.316333	2.00507	0.0449556	0.117639	3.51633	8.35767	NOBIAS			Des.10313	695.89	1.6553	0.134104	12.3435	5.28241e-35	8.06012e-34	4.49134	26.2738	MB			g10293	747.71	0.0393099	0.120407	0.326476	0.744064	0.868553	8.73101	9.61589	NOBIAS		mRNA.Sphaerotrichia_firma-F_contig1165.4.3	28731	0.106558	0.458074	0.232623	0.816055	0.871715	450.484	491.911	NOBIAS
g10357	24.6445	-1.37931	0.749708	-1.8398	0.0657978	0.159613	0.412753	0.226654	NOBIAS			Des.10315	584.88	0.246942	0.140029	1.76351	0.0778151	0.137627	7.00619	15.3686	NOBIAS			g10294	47.4003	-0.61068	0.480513	-1.27089	0.203767	0.402499	2.93452	1.92395	NOBIAS		mRNA.Sphaerotrichia_firma-F_contig1681.8.1	24572.3	-2.67691	0.349655	-7.65587	1.92008e-14	4.18004e-13	447.434	69.6787	FB
g10358	234.195	-0.918545	0.310845	-2.95499	0.00312681	0.0125225	38.6636	30.9608	NOBIAS			Des.10316	541.777	0.534549	0.12458	4.2908	1.78033e-05	5.84693e-05	18.0813	47.9216	NOBIAS			g10295	315.486	0.152346	0.140519	1.08417	0.278289	0.494245	2.75728	3.29498	NOBIAS		mRNA.Sphaerotrichia_firma-F_contig14114.3.1	452.164	-0.0960539	0.267173	-0.35952	0.719206	0.798333	445.711	442.46	NOBIAS
g10359	37.6365	-3.9125	0.704737	-5.55172	2.82872e-08	3.62244e-07	1.61919	0.138158	FB			Des.10317	146.335	1.11944	0.223326	5.01256	5.371e-07	2.07465e-06	3.19294	13.0543	MB			g10298	1048.34	0.205502	0.0975129	2.10744	0.0350796	0.108216	25.5703	31.9147	NOBIAS		mRNA.Sphaerotrichia_firma-F_contig667.5.1	13026.5	0.195799	0.194205	1.00821	0.313354	0.429041	438.901	518.313	NOBIAS
g1036	2.1844	2.43585	1.59145	1.53059	0.125871	0.261549	0	6.68429	NOBIAS			Des.10318	6.79353	0.718284	0.675711	1.063	0.28778	0.410437	0.161154	0.559456	NOBIAS			g103	661.773	-0.0188208	0.105365	-0.178625	0.858232	0.933744	20.7674	22.231	NOBIAS		mRNA.Sphaerotrichia_firma-F_contig19835.3.1	1479.98	-4.65648	0.314185	-14.8208	1.07437e-49	1.55347e-47	438.212	17.1517	FB
g10360	27.4587	-0.319735	0.679209	-0.470746	0.637822	0.786008	0.535858	0.648777	NOBIAS			Des.1032	630.079	-0.484856	0.122257	-3.96587	7.31275e-05	0.000222623	19.2936	25.0906	NOBIAS			g1030	1529.62	0.738975	0.116048	6.36787	1.91676e-10	1.90866e-09	18.3424	32.7123	NOBIAS		mRNA.Sphaerotrichia_firma-F_contig1926.4.1	30231.3	-0.50277	0.16691	-3.01221	0.0025935	0.00836689	432.863	316.903	NOBIAS
g10361	3.47168	0.646809	1.38726	0.466249	0.641037	0.788144	1.99056	5.18769	NOBIAS			Des.10320	998.809	0.00853617	0.0916447	0.0931442	0.925789	0.953978	22.2454	41.1329	NOBIAS			g10300	6.0299	0.867362	0.538224	1.61152	0.107066	0.254527	9.849e-07	0.932682	NOBIAS		mRNA.Sphaerotrichia-firma-M_Contig957.1.1	46097.3	-0.503047	0.339284	-1.48267	0.138162	0.231729	429.172	309.185	NOBIAS
g10362	68.2924	-0.521901	0.476545	-1.09518	0.27344	0.456625	33.2476	37.7514	NOBIAS			Des.10321	0.576962	0.50121	0.6359	0.78819	0.430586	NA	0	0.0965901	NOBIAS			g10301	530.416	0.140541	0.170348	0.825024	0.409358	0.622607	15.7834	18.8878	NOBIAS		mRNA.Sphaerotrichia-firma-M_Contig19633.1.1	660.875	0.365421	0.216836	1.68524	0.0919419	0.167283	423.048	586.932	NOBIAS
g10363	99.5684	0.800372	0.407244	1.96534	0.0493754	0.126807	9.99372	26.9995	NOBIAS			Des.10322	989.441	-0.148937	0.103496	-1.43906	0.150133	0.241632	30.1128	49.7094	NOBIAS			g10302	1541.89	-0.0226079	0.275462	-0.0820725	0.934589	0.969912	47.5276	50.8124	NOBIAS		mRNA.Sphaerotrichia_firma-F_contig77.17.2	29070.6	0.100734	0.351222	0.28681	0.774258	0.841416	423.003	464.221	NOBIAS
g10364	113.895	-0.140482	0.383824	-0.366007	0.71436	0.839752	2.18485	2.98645	NOBIAS			Des.10323	219.701	0.532988	0.183626	2.90257	0.00370115	0.00875007	6.73497	18.0653	NOBIAS			g10304	51770	-0.111854	0.0593841	-1.88356	0.0596244	0.164748	827.439	820.191	NOBIAS		mRNA.Sphaerotrichia_firma-F_contig778.1.1	24407.9	-0.811012	0.952096	-0.851818	0.394315	0.510642	420.546	205.661	NOBIAS
g10365	72.5664	-1.05467	0.481179	-2.19184	0.0283908	0.0810871	0.617336	0.447102	NOBIAS			Des.10325	545.666	0.341234	0.127605	2.67415	0.00749186	0.0166932	10.6014	24.777	NOBIAS			g10305	570.377	0.081763	0.114253	0.715633	0.474218	0.674675	16.0775	18.2595	NOBIAS		mRNA.Sphaerotrichia_firma-F_contig3970.1.1	6763.94	-0.644653	0.257945	-2.49919	0.0124479	0.0322332	419.493	275.055	NOBIAS
g10366	129.183	0.647532	0.411265	1.57449	0.115375	0.244918	0.484384	1.14171	NOBIAS			Des.10326	3.57408	-0.393117	0.739961	-0.531267	0.595234	0.707208	0.136133	0.151943	NOBIAS			g10306	85.3684	-0.250324	0.219065	-1.14269	0.253167	0.463349	3.14041	2.84942	NOBIAS		mRNA.Sphaerotrichia_firma-F_contig7743.6.1	3403	0.181365	0.178268	1.01737	0.308976	0.424036	419.114	499.792	NOBIAS
g10367	3.53531	2.28299	1.47414	1.54869	0.121456	0.254776	1.21359	17.7392	NOBIAS			Des.10330	17.3049	-0.639434	0.486025	-1.31564	0.188295	0.291922	7.09234	7.93566	NOBIAS			g10307	2528.79	0.0354293	0.153849	0.230286	0.817869	0.912234	411.996	459.413	NOBIAS		mRNA.Sphaerotrichia-firma-M_Contig4151.4.1	5419.16	-0.153632	0.237633	-0.646511	0.517949	0.62879	416.97	399.387	NOBIAS
g10368	0.957701	-0.273618	1.59544	-0.1715	0.86383	NA	0.0168199	0.0157905	NOBIAS			Des.10331	404.948	0.191516	0.118209	1.62015	0.105201	0.178729	18.9691	39.7345	NOBIAS			g10308	1584.01	0.106434	0.109811	0.969249	0.332421	0.552388	130.776	155.725	NOBIAS		mRNA.Sphaerotrichia-firma-M_Contig10293.1.1	897.237	-0.283088	0.18586	-1.52312	0.127729	0.217018	412.485	362.398	NOBIAS
g10369	1.45446	-1.83035	1.57555	-1.16172	0.245349	NA	7.68615	0	NOBIAS			Des.10332	2081.6	-0.488728	0.0928345	-5.2645	1.40569e-07	5.74076e-07	47.9873	62.521	NOBIAS			g1031	3330.54	-0.428247	0.164897	-2.59705	0.0094027	0.0366134	316.712	257.402	NOBIAS		mRNA.Sphaerotrichia-firma-M_Contig9060.2.1	1312.69	0.192379	0.178508	1.07771	0.281164	0.396336	411.606	502.243	NOBIAS
g1037	268.19	-0.507126	0.329725	-1.53803	0.124042	0.258671	25.8053	28.0737	NOBIAS			Des.10334	0.676872	-0.427442	0.642235	-0.665554	0.505696	NA	0.128923	0.0480769	NOBIAS			g10310	97.5247	-0.656257	0.347083	-1.89078	0.0586538	0.162846	1.96332	1.24707	NOBIAS		mRNA.Sphaerotrichia_firma-F_contig904.9.15	34082.1	0.019393	0.189235	0.102481	0.918375	0.944821	411.011	429.761	NOBIAS
g10370	0.22632	0.200301	1.45711	0.137464	0.890664	NA	0	1.30211	NOBIAS			Des.10337	0.290471	0.153686	0.507711	0.302703	0.762116	NA	0	0.0176529	NOBIAS			g10311	1.47902	-0.114011	0.629551	-0.181099	0.85629	NA	0.0341462	0.0325381	NOBIAS		mRNA.Sphaerotrichia_firma-F_contig8295.1.2	20571.8	0.389142	0.173711	2.24017	0.0250801	0.057942	410.375	561.167	NOBIAS
g10371	62.2394	0.812463	0.525542	1.54595	0.122116	0.255627	30.6508	94.6197	NOBIAS			Des.10338	2573.02	-1.27762	0.0888578	-14.3783	7.08596e-47	1.48766e-45	86.3133	65.1171	FB			g10313	3.30113	0.382151	0.62073	0.615646	0.538128	0.727763	0.00746953	0.0119453	NOBIAS		mRNA.Sphaerotrichia_firma-F_contig765.8.1	33090.9	0.265683	0.237569	1.11834	0.263422	0.376876	406.758	504.506	NOBIAS
g10373	0.749826	0.0485207	1.57012	0.0309026	0.975347	NA	1.58483	2.98772	NOBIAS			Des.10339	157.023	-0.96081	0.184969	-5.19443	2.05349e-07	8.27306e-07	4.97598	4.64415	NOBIAS			g10314	3.8615	1.15974	0.616396	1.88148	0.0599063	0.165218	0.0052891	0.0215794	NOBIAS		mRNA.Sphaerotrichia_firma-F_contig35795.3.1	586.196	-0.842791	0.236279	-3.56693	0.000361189	0.00149092	406.079	239.112	NOBIAS
g10374	17.36	-0.823847	0.803659	-1.02512	0.305307	0.493024	0.416894	0.340666	NOBIAS			Des.10340	1.15392	1.02493	0.715549	1.43237	0.152038	NA	0	0.133606	NOBIAS			g10315	1.01838	0.24474	0.557586	0.438928	0.660714	NA	0.0126279	0.0222622	NOBIAS		mRNA.Sphaerotrichia_firma-F_contig11780.2.1	8188.36	-0.0424072	0.138618	-0.305929	0.759659	0.829938	404.055	412.541	NOBIAS
g10375	235.864	0.0408865	0.307511	0.13296	0.894225	0.945218	41.5645	66.1411	NOBIAS			Des.10341	1555.96	-0.189374	0.0814232	-2.3258	0.020029	0.0410613	59.2023	95.1128	NOBIAS			g10316	7.16557	-0.741484	0.56029	-1.32339	0.185704	0.376835	0.108206	0.0553519	NOBIAS		mRNA.Sphaerotrichia-firma-M_Contig1275.5.2	10072.6	-0.561438	0.170033	-3.30193	0.000960226	0.00353423	402.126	282.03	NOBIAS
g10376	715.116	0.335927	0.28347	1.18505	0.235997	0.412968	1.0274	1.93883	NOBIAS			Des.10342	190.661	-0.525777	0.173487	-3.03065	0.00244029	0.00596241	9.5164	11.9776	NOBIAS			g10317	0.501866	0.250785	0.361672	0.693404	0.488056	NA	0	0.0189013	NOBIAS		mRNA.Sphaerotrichia-firma-M_Contig12258.1.1	3513.42	0.258035	0.171458	1.50495	0.132338	0.223392	400.484	504.122	NOBIAS
g10377	1750.37	1.4696	0.245337	5.99011	2.09703e-09	3.3586e-08	5.67329	23.7625	MB			Des.10343	1436.35	0.243153	0.0996849	2.43922	0.0147192	0.0310805	18.097	39.4932	NOBIAS			g10318	0.964049	-0.664504	0.505467	-1.31463	0.188633	NA	0.0209558	0	NOBIAS		mRNA.Sphaerotrichia_firma-F_contig28.8.1	8366.2	-10.7269	0.303056	-35.3959	1.97608e-274	1.22863e-270	399.103	0.21246	FB
g1038	393.962	0.252745	0.284945	0.886994	0.375082	0.566376	1.46893	2.66473	NOBIAS			Des.10344	3.5686	0.61652	0.755606	0.815928	0.414541	0.544004	0.115184	0.45495	NOBIAS			g10319	0.805597	0.360793	0.402022	0.897446	0.369481	NA	0	0.0128356	NOBIAS		mRNA.Sphaerotrichia_firma-F_contig5533.6.1	495.474	0.253057	0.200996	1.25901	0.208026	0.31485	398.05	506.807	NOBIAS
g10380	1.99327	-0.445176	1.52704	-0.291529	0.770646	0.875246	0.674755	0.703941	NOBIAS			Des.10345	1433.37	-0.0703552	0.0801292	-0.878022	0.379932	0.50998	26.0922	45.52	NOBIAS			g1032	264.737	0.26818	0.132686	2.02116	0.043263	0.12747	4.39008	5.74914	NOBIAS		mRNA.Sphaerotrichia_firma-F_contig22283.1.1	1781.96	-0.121052	0.169087	-0.715913	0.474045	0.588181	395.166	383.225	NOBIAS
g10381	23.5941	0.506942	0.756929	0.669735	0.503027	0.682914	0.29538	0.668636	NOBIAS			Des.10346	1.13035	-0.405365	0.725471	-0.558761	0.576325	NA	0.155313	0.116784	NOBIAS			g10320	0.641498	0.312448	0.379643	0.823007	0.410504	NA	0	0.0157783	NOBIAS		mRNA.Sphaerotrichia_firma-F_contig16238.2.1	1947.21	0.111109	0.160022	0.694335	0.487472	0.600586	393.512	448.194	NOBIAS
g10382	156.671	-0.601985	0.414401	-1.45266	0.146317	0.293082	6.85823	7.034	NOBIAS			Des.10347	77.7222	0.538256	0.254074	2.1185	0.0341328	0.0666489	1.37472	3.6715	NOBIAS			g10323	1.69204	1.1588	0.587999	1.97074	0.0487533	0.140417	0	0.0337297	NOBIAS		mRNA.Sphaerotrichia_firma-F_contig7962.1.1	949.193	0.959395	0.238418	4.024	5.7218e-05	0.00028976	392.018	812.948	NOBIAS
g10383	24.7593	-0.848526	0.758881	-1.11813	0.263513	0.445676	0.978267	0.804211	NOBIAS			Des.10348	1764.97	-0.1074	0.0831241	-1.29205	0.196341	0.302599	30.2792	51.6802	NOBIAS			g10324	3.13392	-0.0671143	0.621377	-0.108009	0.913989	0.961579	0.0483656	0.0490243	NOBIAS		mRNA.Sphaerotrichia_firma-F_contig6773.1.1	496.283	-0.0201159	0.252317	-0.0797245	0.936456	0.957007	392.004	421.589	NOBIAS
g10384	9.23089	-0.00713056	1.04908	-0.00679699	0.994577	0.997335	7.67915	11.9632	NOBIAS			Des.10349	2.88167	-0.561616	0.759142	-0.739804	0.459419	0.585942	0.173192	0.150003	NOBIAS			g10327	0.320749	0.174643	0.36097	0.483817	0.628516	NA	0	0.0125939	NOBIAS		mRNA.Sphaerotrichia_firma-F_contig1489.5.1	16247.1	0.157815	0.336097	0.469553	0.638674	0.732379	391.858	450.253	NOBIAS
g10385	144.743	0.00808068	0.355646	0.0227211	0.981873	0.990528	5.75047	8.76409	NOBIAS			Des.1035	480.238	-1.42552	0.14988	-9.51109	1.88668e-21	1.81693e-20	8.25774	5.6223	FB			g10330	3.14521	0.310277	0.620098	0.500368	0.616816	0.787206	0.0133735	0.020398	NOBIAS		mRNA.Sphaerotrichia_firma-F_contig15568.2.1	2331.84	0.279576	0.32519	0.859731	0.389937	0.506353	389.733	490.426	NOBIAS
g10386	1.41198	1.78987	1.6011	1.1179	0.263609	NA	0	0.267099	NOBIAS			Des.10350	1194.41	-0.0290042	0.082992	-0.349481	0.726728	0.814363	45.9345	82.6053	NOBIAS			g10331	0.492297	0.251863	0.361707	0.696318	0.48623	NA	0	0.0118353	NOBIAS		mRNA.Sphaerotrichia_firma-F_contig1511.6.1	4705.57	0.0438551	0.205025	0.213902	0.830624	0.882012	389.242	418.744	NOBIAS
g10387	11.9624	5.04216	1.37633	3.66349	0.0002488	0.00135465	0	0.53625	MB			Des.10352	221.941	-0.645459	0.156135	-4.13397	3.56554e-05	0.000113197	4.89152	5.73947	NOBIAS			g10333	1.94291	0.90748	0.626277	1.44901	0.147336	0.319482	0.00960646	0.0554784	NOBIAS		mRNA.Sphaerotrichia_firma-F_contig2375.7.2	53035.2	0.31625	0.285673	1.10704	0.268278	0.382069	388.96	502.028	NOBIAS
g10388	13.8747	1.05212	0.922368	1.14068	0.254004	0.434934	2.395	9.36812	NOBIAS			Des.10353	1.65653	-0.69163	0.76513	-0.903939	0.366028	NA	0.0453054	0.0297199	NOBIAS			g10334	0.3147	-0.165682	0.36097	-0.458992	0.64624	NA	0.0149171	0	NOBIAS		mRNA.Sphaerotrichia-firma-M_Contig27877.1.1	1668.38	-0.924472	0.376851	-2.45315	0.014161	0.0359924	388.87	211.717	NOBIAS
g1039	3046.39	-0.339832	0.251112	-1.35331	0.175958	0.334034	36.6464	44.0735	NOBIAS			Des.10354	16.9714	1.24656	0.539637	2.31	0.020888	0.0426066	0.12573	0.660441	MB			g10339	0.679137	0.0103003	0.525257	0.01961	0.984354	NA	0.0035236	0.0036868	NOBIAS		mRNA.Sphaerotrichia_firma-F_contig12528.3.2	1920.71	0.615189	0.242893	2.53276	0.011317	0.0298276	386.514	629.937	NOBIAS
g10391	1334.68	-1.17528	0.245231	-4.79254	1.64686e-06	1.50853e-05	65.9971	43.8059	FB			Des.10355	837.298	0.559973	0.117328	4.77271	1.81766e-06	6.62174e-06	15.7532	42.4066	NOBIAS			g1034	2.08734	0.477701	0.63229	0.755509	0.449944	0.655963	0.0371621	0.0824125	NOBIAS		mRNA.Sphaerotrichia-firma-M_Contig7292.1.1	1494.26	0.171571	0.156901	1.0935	0.274174	0.388591	386.445	461.472	NOBIAS
g10392	10.5539	0.671764	1.11296	0.603582	0.546121	0.718075	0.0677834	0.181178	NOBIAS			Des.10357	14.1711	1.17402	0.514621	2.28133	0.0225288	0.0456904	1.54414	7.30086	MB			g10341	1.04425	-0.219169	0.556089	-0.394125	0.693489	NA	0.00638404	0.0036966	NOBIAS		mRNA.Sphaerotrichia_firma-F_contig27184.1.1	4745.47	1.16241	0.146037	7.95969	1.72467e-15	4.18464e-14	384.471	906.11	MB
g10393	0.905281	1.01178	1.49605	0.6763	0.49885	NA	0	0.215256	NOBIAS			Des.10358	150.321	1.28777	0.206679	6.23076	4.64184e-10	2.32749e-09	1.01761	4.60217	MB			g10343	0.69788	0.553968	0.477725	1.1596	0.246213	NA	0	0.00845306	NOBIAS		mRNA.Sphaerotrichia-firma-M_Contig9118.1.1	5066.54	-0.157373	0.237692	-0.662089	0.507914	0.619693	384.361	360.308	NOBIAS
g10395	7.80924	0.960851	1.11429	0.862299	0.388523	0.580354	0.0814939	0.264093	NOBIAS			Des.10359	122.499	0.804652	0.211862	3.798	0.000145869	0.000429871	1.69388	4.67585	NOBIAS			g10344	0.345216	0.174643	0.36097	0.483817	0.628516	NA	0	0.016483	NOBIAS		mRNA.Sphaerotrichia_firma-F_contig1688.8.1	1637.25	0.0841167	0.17012	0.494455	0.620985	0.717632	384.263	429.596	NOBIAS
g10398	2.51964	-0.277143	1.55111	-0.178674	0.858194	0.92523	2.97733	3.87026	NOBIAS			Des.1036_Des.1038	803.889	0.862573	0.0991962	8.69563	3.44915e-18	2.82333e-17	7.22921	24.2257	NOBIAS			g10345	0.164099	0.0895619	0.36097	0.248115	0.804046	NA	0	0.00377535	NOBIAS		mRNA.Sphaerotrichia_firma-F_contig143.5.1	30419.8	-0.20501	0.170881	-1.19972	0.230248	0.340072	380.925	338.941	NOBIAS
g104	127.742	-0.624593	0.510863	-1.22262	0.221472	0.394742	16.7818	17.1421	NOBIAS			Des.10360	32.5629	0.361531	0.384539	0.940167	0.347132	0.475754	0.52265	1.25384	NOBIAS			g10346	0.509315	0.41291	0.450023	0.917529	0.358865	NA	0	0.0366881	NOBIAS		mRNA.Sphaerotrichia_firma-F_contig26366.1.1	677.832	0.137007	0.163906	0.835889	0.403218	0.519398	380.042	443.609	NOBIAS
g1040	22.916	0.085117	0.76818	0.110803	0.911772	0.953703	38.1114	67.1065	NOBIAS			Des.10361	923.338	0.281152	0.0979273	2.87103	0.00409136	0.00958737	16.1918	36.0103	NOBIAS			g10347	0.164099	0.0895619	0.36097	0.248115	0.804046	NA	0	0.00923255	NOBIAS		mRNA.Sphaerotrichia_firma-F_contig9738.5.1	671.557	-1.28138	0.142028	-9.022	1.84694e-19	6.30954e-18	378.875	165.729	FB
g10402	214.626	0.519675	0.325044	1.59879	0.109868	0.236111	1.05167	2.27488	NOBIAS			Des.10362	2.21908	0.167731	0.753019	0.222744	0.823734	0.885686	0.0459303	0.112091	NOBIAS			g10348	0.3147	-0.165682	0.36097	-0.458992	0.64624	NA	0.00814084	0	NOBIAS		mRNA.Sphaerotrichia_firma-F_contig24125.2.1	2734.05	-2.36857	0.448425	-5.28199	1.2779e-07	1.11201e-06	376.551	71.9052	FB
g10405	22.5597	-1.29704	0.801404	-1.61846	0.105564	0.229507	1.40154	0.776204	NOBIAS			Des.10363	5.24034	0.496599	0.694171	0.715385	0.474371	0.600821	0.0790234	0.229751	NOBIAS			g10349	0.516764	0.255677	0.361831	0.70662	0.479802	NA	0	0.0188114	NOBIAS		mRNA.Sphaerotrichia_firma-F_contig112.2.6	33453.7	-0.12845	0.151046	-0.850404	0.3951	0.511315	376.05	356.024	NOBIAS
g10406	6.7279	-4.56074	1.47256	-3.09716	0.00195387	0.00829535	0.125707	0	FB			Des.10364	107.126	-3.58042	0.265188	-13.5014	1.534e-41	2.74306e-40	6.06424	0.856659	FB			g1035	1244.3	-0.24289	0.0943413	-2.57459	0.0100358	0.038672	20.1048	18.1654	NOBIAS		mRNA.Sphaerotrichia-firma-M_Contig7770.1.1	630.726	0.19979	0.283239	0.705377	0.480576	0.594268	375.841	465.911	NOBIAS
g10407	282.828	4.94363	0.454546	10.876	1.50058e-27	2.85615e-25	0.0721351	3.66711	MB			Des.10365	1345.99	-0.0570181	0.0871705	-0.654099	0.513048	0.63637	28.5348	50.3596	NOBIAS			g10350	3.49263	0.452719	0.617874	0.732704	0.463739	0.666729	0.0241526	0.0433658	NOBIAS		mRNA.Sphaerotrichia_firma-F_contig3981.1.1	23419.6	0.332273	0.211974	1.56752	0.116994	0.202241	372.601	482.783	NOBIAS
g10408	25.5957	0.725534	0.711878	1.01918	0.308116	0.495877	1.83726	4.9661	NOBIAS			Des.10366	2.81457	0.13592	0.765824	0.177482	0.85913	0.909321	0.0659874	0.140774	NOBIAS			g10351	0.156987	-0.0806009	0.36097	-0.22329	0.82331	NA	0.00353732	0	NOBIAS		mRNA.Sphaerotrichia_firma-F_contig536.6.1	5490.24	0.162664	0.134023	1.2137	0.224862	0.334149	372.21	438.684	NOBIAS
g1041	128.686	4.78622	0.559628	8.55251	1.20438e-17	7.43265e-16	0.0189098	0.891999	MB			Des.10367	40.2736	-1.31887	0.448405	-2.94123	0.00326907	0.00780898	0.618712	0.402401	FB			g10352	2.54739	0.942589	0.635391	1.48348	0.137947	0.304412	0.0229306	0.096639	NOBIAS		mRNA.Sphaerotrichia_firma-F_contig1505.1.1	2635.12	0.0118568	0.254648	0.0465615	0.962863	0.975096	372.13	391.999	NOBIAS
g10411	119.799	3.10966	0.524694	5.92662	3.0924e-09	4.75981e-08	0.148402	2.07508	MB			Des.10368	1698.96	-0.0333355	0.0893771	-0.372975	0.709167	0.801104	15.9314	28.6101	NOBIAS			g10353	0.988929	-0.571003	0.568936	-1.00363	0.315556	NA	0.0155689	0.00372196	NOBIAS		mRNA.Sphaerotrichia_firma-F_contig171.16.1	1197.45	-0.0987605	0.233812	-0.422393	0.672738	0.761573	371.975	366.751	NOBIAS
g10412	390.444	-1.17005	0.296221	-3.94991	7.81815e-05	0.000480843	6.75526	4.48813	FB			Des.10369	1.42412	-0.475009	0.745543	-0.637132	0.524039	NA	0.0611949	0.0455748	NOBIAS			g10355	0.333922	-0.165682	0.36097	-0.458992	0.64624	NA	0.00553829	0	NOBIAS		mRNA.Sphaerotrichia-firma-M_Contig7919.1.1	3334.13	-0.432632	0.251275	-1.72175	0.0851151	0.157365	370.66	289.633	NOBIAS
g10413	93.8284	-0.717357	0.410815	-1.74618	0.0807798	0.186833	2.51468	2.29162	NOBIAS			Des.10370	0.748418	0.231122	0.661208	0.349545	0.72668	NA	0.0128434	0.0506727	NOBIAS			g10356	4.10134	0.78831	0.629939	1.25141	0.210786	0.410921	0.0151043	0.0424812	NOBIAS		mRNA.Sphaerotrichia_firma-F_contig5339.3.1	1712.75	-0.999167	0.204951	-4.87515	1.08723e-06	7.96449e-06	370.119	194.327	NOBIAS
g10414	8.98888	1.90848	1.09592	1.74144	0.0816065	0.188375	0.370579	2.55156	NOBIAS			Des.10371	113514	-2.79883	0.0889582	-31.4623	2.84988e-217	4.97063e-215	6051.61	1586.08	FB			g10357	0.176208	-0.0806009	0.36097	-0.22329	0.82331	NA	0.0109162	0	NOBIAS		mRNA.Sphaerotrichia_firma-F_contig9042.3.1	7664.17	0.149347	0.17494	0.853705	0.393268	0.509644	368.656	425.321	NOBIAS
g10417	0.61253	0.795472	1.48836	0.534463	0.593021	NA	0	4.5616	NOBIAS			Des.10372	5967.04	0.220653	0.0669395	3.29631	0.000979638	0.00255373	113.942	243.954	NOBIAS			g10358	0.156987	-0.0806009	0.36097	-0.22329	0.82331	NA	0.0137594	0	NOBIAS		mRNA.Sphaerotrichia_firma-F_contig1574.9.1	37338.4	-0.491766	0.245158	-2.00592	0.0448653	0.0936545	366.813	266.198	NOBIAS
g10418	2.13757	-0.430532	1.51953	-0.283333	0.776921	0.87847	2.10292	1.94193	NOBIAS			Des.10373	4.29228	0.813047	0.734032	1.10765	0.268015	0.388653	0.0593748	0.255381	NOBIAS			g1036	241.235	-0.44718	0.162787	-2.74702	0.00601392	0.0246958	12.5332	9.96742	NOBIAS		mRNA.Sphaerotrichia-firma-M_Contig4350.1.1	4445	-0.133745	0.155236	-0.861557	0.388931	0.505392	366.237	351.917	NOBIAS
g10419	154.491	-0.580649	0.406067	-1.42993	0.152736	0.302064	199.623	195.127	NOBIAS			Des.10374	1671.67	0.826138	0.0948179	8.71289	2.96216e-18	2.43701e-17	16.8149	55.0308	NOBIAS			g10360	1.47378	-0.117105	0.612816	-0.191093	0.848453	NA	0.0629019	0.0562233	NOBIAS		mRNA.Sphaerotrichia_firma-F_contig15586.1.1	863.533	-0.112586	0.181528	-0.620211	0.535119	0.644295	365.494	363.33	NOBIAS
g1042	62.9776	0.032645	0.490684	0.0665297	0.946956	0.971823	41.6728	65.1013	NOBIAS			Des.10375	147.62	1.60288	0.235953	6.79322	1.09656e-11	6.20653e-11	6.25306	36.3638	MB			g10362	1.68647	0.253164	0.625518	0.404727	0.685678	0.832659	0.109059	0.179435	NOBIAS		mRNA.Sphaerotrichia_firma-F_contig87.1.6	12680.3	0.00877609	0.215696	0.0406873	0.967545	0.978581	365.309	381.855	NOBIAS
g10420	1.99748	2.28491	1.59743	1.43037	0.152612	0.301884	0	0.78228	NOBIAS			Des.10376	31.6505	1.07008	0.401248	2.66687	0.00765616	0.0170125	0.534665	2.20224	MB			g10363	1.00734	0.322127	0.592761	0.543436	0.58683	NA	0.0467694	0.102625	NOBIAS		mRNA.Sphaerotrichia_firma-F_contig2435.5.1	491.818	-0.299694	0.194542	-1.54051	0.123437	0.210728	364	312.546	NOBIAS
g10421	20.1727	2.19171	0.826782	2.65089	0.00802809	0.0283911	0.0884451	0.693362	MB			Des.10377	10.1948	1.48398	0.609814	2.4335	0.0149538	0.0315231	0.124864	0.908822	MB			g10365	0.830401	0.473546	0.550543	0.860143	0.38971	NA	0.00481276	0.0217495	NOBIAS		mRNA.Sphaerotrichia-firma-M_Contig7362.3.1	222.747	-9.21996	0.838052	-11.0017	3.7517e-28	2.16485e-26	363.724	0	FB
g10422	92.8613	6.49835	0.867619	7.48987	6.89418e-14	2.37449e-12	0.0114018	2.49916	MB			Des.10378	132.744	0.460361	0.23407	1.96677	0.04921	0.0920465	12.529	32.296	NOBIAS			g10366	0.176208	-0.0806009	0.36097	-0.22329	0.82331	NA	0.0159209	0	NOBIAS		mRNA.Sphaerotrichia-firma-M_Contig3874.2.1	10336.8	-0.258157	0.116185	-2.22195	0.0262866	0.0602055	363.217	316.341	NOBIAS
g10423	584.085	-0.575565	0.256947	-2.24001	0.02509	0.0734582	12.4767	12.6878	NOBIAS			Des.10379	254.312	0.757423	0.149824	5.05543	4.29428e-07	1.67588e-06	7.10585	22.266	NOBIAS			g10367	0.188566	0.0895619	0.36097	0.248115	0.804046	NA	0	0.00936344	NOBIAS		mRNA.Sphaerotrichia_firma-F_contig7710.3.5	9942.53	0.210972	0.754276	0.279701	0.779707	0.845416	359.824	423.203	NOBIAS
g10424	62.9744	-0.725931	0.520963	-1.39344	0.163487	0.317942	4.60068	4.14651	NOBIAS			Des.10380	0.54381	-0.383207	0.622922	-0.615176	0.538439	NA	0.0314775	0.0159655	NOBIAS			g10369	0.333922	-0.165682	0.36097	-0.458992	0.64624	NA	0.050394	0	NOBIAS		mRNA.Sphaerotrichia_firma-F_contig457.1.1	2766.87	0.263229	0.220614	1.19316	0.232805	0.34292	356.188	449.429	NOBIAS
g10425	0.22632	0.200301	1.45711	0.137464	0.890664	NA	0	1.75385	NOBIAS			Des.10381	4548	1.24351	0.0803423	15.4776	4.91201e-54	1.2239e-52	41.8668	182.539	MB			g1037	2733.79	0.301899	0.0757464	3.98566	6.72936e-05	0.000421191	5.54884	7.24029	NOBIAS		mRNA.Sphaerotrichia-firma-M_Contig13571.1.1	1062.1	-5.57889	0.48177	-11.58	5.20545e-31	3.53714e-29	355.358	6.6804	FB
g10426	177.364	-1.4348	0.353767	-4.05577	4.99698e-05	0.000322922	10.7323	6.03484	FB			Des.10382	5.47858	0.380638	0.751284	0.50665	0.6124	0.722605	0.0838792	0.224819	NOBIAS			g10370	1.86793	0.152321	0.634069	0.240227	0.810154	0.909118	0.02778	0.0373454	NOBIAS		mRNA.Sphaerotrichia_firma-F_contig12564.1.1	5459.41	-0.297417	0.185781	-1.60089	0.1094	0.192321	354.662	302.413	NOBIAS
g10427	4.21199	0.701186	1.43166	0.489771	0.624296	0.776432	2.49308	10.5486	NOBIAS			Des.10383	709.572	0.45712	0.1102	4.14808	3.35277e-05	0.000106831	6.72186	17.0429	NOBIAS			g10371	0.822615	0.62449	0.4946	1.26262	0.206727	NA	0	0.26123	NOBIAS		mRNA.Sphaerotrichia-firma-M_Contig891.2.1	11346.3	0.311387	0.194159	1.60377	0.108765	0.191368	353.727	452.325	NOBIAS
g10428	66.0012	-0.146841	0.471449	-0.311467	0.755445	0.865838	1.43126	1.95442	NOBIAS			Des.10384	2.80951	0.151521	0.752043	0.201479	0.840324	0.895945	0.0381264	0.0799128	NOBIAS			g10372	2.8617	0.522183	0.630438	0.828286	0.407509	0.622228	0.0234756	0.0469141	NOBIAS		mRNA.Sphaerotrichia-firma-M_Contig12222.1.1	4242.65	-0.343097	0.203392	-1.68688	0.0916267	0.166795	353.278	292.384	NOBIAS
g10429	0.799447	0.909573	1.47221	0.617827	0.536689	NA	0	0.049135	NOBIAS			Des.10385	2355.46	0.361064	0.0709032	5.09235	3.53655e-07	1.3907e-06	41.6485	98.2081	NOBIAS			g10373	3.10898	-0.575957	0.630989	-0.912784	0.361356	0.5814	0.111438	0.0629041	NOBIAS		mRNA.Sphaerotrichia_firma-F_contig1979.13.1	660.56	-0.144744	0.194108	-0.745687	0.455857	0.57048	352.454	337.484	NOBIAS
g1043	45.3474	-0.180865	0.544349	-0.332259	0.739694	0.855845	18.0658	24.5357	NOBIAS			Des.10386	9.24221	-1.02388	0.599551	-1.70774	0.0876839	0.152652	0.260312	0.201298	NOBIAS			g10374	3.51007	-0.232919	0.615072	-0.378686	0.704921	0.844454	0.101226	0.0823498	NOBIAS		mRNA.Sphaerotrichia_firma-F_contig317.2.1	18894.8	-0.903416	0.215706	-4.18818	2.81198e-05	0.000152895	352.368	195.31	NOBIAS
g10430	45.8795	-0.346029	0.558155	-0.619951	0.53529	0.710179	9.92109	11.8486	NOBIAS			Des.10387	1.76304	-0.676232	0.755585	-0.894979	0.370798	NA	0.126094	0.0694115	NOBIAS			g10375	0.346279	0.0044805	0.36097	0.0124124	0.990097	NA	0.00994902	0.0149481	NOBIAS		mRNA.Sphaerotrichia_firma-F_contig19304.1.1	774.458	-1.36325	0.169965	-8.02076	1.05091e-15	2.62412e-14	350.921	145.374	FB
g10432	60.0437	0.0433319	0.495081	0.0875249	0.930254	0.962732	0.531143	0.829887	NOBIAS			Des.10388	270.205	-3.82164	0.190226	-20.0899	9.03758e-90	4.49382e-88	10.7735	1.35211	FB			g10376	2634	-0.268433	0.15215	-1.76426	0.0776883	0.201063	380.959	344.237	NOBIAS		mRNA.Sphaerotrichia_firma-F_contig2634.1.2	33586.3	-0.207699	0.167947	-1.23669	0.216201	0.324458	350.43	314.882	NOBIAS
g10433	1.33276	-0.824479	1.60165	-0.51477	0.606714	NA	5.41277	3.11418	NOBIAS			Des.10389	29.2837	-1.54267	0.401475	-3.84252	0.000121779	0.000361416	6.29388	2.94904	FB			g10378	0.717438	0.24927	0.47068	0.529596	0.596392	NA	0.00179577	0.0054729	NOBIAS		mRNA.Sphaerotrichia_firma-F_contig24372.1.1	584.771	-0.621859	0.162802	-3.81973	0.000133599	0.000618504	349.955	241.653	NOBIAS
g10434	53.4843	-0.606061	0.549593	-1.10275	0.270138	0.452821	2.14269	2.08372	NOBIAS			Des.1039	220.213	0.0905231	0.272478	0.332222	0.739722	0.824098	5.46392	10.8158	NOBIAS			g10379	305.016	0.406087	0.137386	2.95582	0.00311841	0.0140568	1.08907	1.54306	NOBIAS		mRNA.Sphaerotrichia_firma-F_contig7899.1.1	72702.5	2.22	0.684925	3.24123	0.00119017	0.00426874	346.205	1899.63	MB
g10435	2.85472	0.784829	1.50197	0.522532	0.6013	0.759691	0.106424	0.329985	NOBIAS			Des.10390	11702.6	-0.233496	0.0948427	-2.46193	0.0138192	0.0293331	659.346	1026.6	NOBIAS			g1038	1300.46	0.155966	0.114368	1.36372	0.172655	0.357841	9.26118	10.9446	NOBIAS		mRNA.Sphaerotrichia_firma-F_contig1843.2.1	37242.5	-0.253446	0.190932	-1.32742	0.184371	0.289349	345.744	297.781	NOBIAS
g10436	106.842	0.483554	0.398385	1.21378	0.22483	0.399154	1.32516	2.80106	NOBIAS			Des.10392	5.30035	0.21872	0.704006	0.310679	0.756045	0.835028	0.108681	0.227864	NOBIAS			g10380	137.037	0.188807	0.207656	0.909228	0.36323	0.582882	2.99806	3.7029	NOBIAS		mRNA.Sphaerotrichia-firma-M_Contig12009.2.1	480.978	-0.297271	0.193221	-1.5385	0.123926	0.211402	344.335	296.43	NOBIAS
g10437	13.1575	0.752359	0.965628	0.779139	0.435898	0.623589	0.149212	0.420618	NOBIAS			Des.10393	2404.44	-0.0823368	0.0822653	-1.00087	0.31689	0.442873	32.5448	56.3833	NOBIAS			g10381	861.665	-0.161292	0.19486	-0.827737	0.407819	0.622296	19.0132	18.3186	NOBIAS		mRNA.Sphaerotrichia_firma-F_contig2157.4.1	24995.9	-0.0425503	0.281135	-0.151352	0.879698	0.917774	343.029	342.606	NOBIAS
g10438	728.501	-1.95009	0.320763	-6.07954	1.20526e-09	2.02165e-08	30.1428	11.4987	FB			Des.10394	4.83973	1.23687	0.739164	1.67333	0.0942619	0.162458	0.0774962	0.531676	NOBIAS			g10382	442.904	-0.181381	0.128843	-1.40778	0.159197	0.338711	38.2117	37.2106	NOBIAS		mRNA.Sphaerotrichia_firma-F_contig30318.1.1	1306.53	-0.639622	0.405455	-1.57754	0.114671	0.199097	342.464	224.039	NOBIAS
g10439	497.945	-1.44753	0.272974	-5.30282	1.14025e-07	1.31914e-06	64.4151	35.4013	FB			Des.10395	1228.28	0.433521	0.0965928	4.48813	7.1852e-06	2.4654e-05	23.2571	57.7014	NOBIAS			g10383	563.523	8.72771	0.44719	19.5168	7.90581e-85	3.77932e-83	0	19.5147	MB		mRNA.Sphaerotrichia_firma-F_contig13431.3.1	760.05	-0.222132	0.22365	-0.99321	0.320608	0.43642	341.231	312.011	NOBIAS
g1044	23.5687	5.12873	1.11777	4.58836	4.46752e-06	3.72437e-05	0.00492392	0.574774	MB			Des.10396	1971.58	-0.784509	0.0880326	-8.91157	5.03132e-19	4.30491e-18	75.3072	80.0325	NOBIAS			g10384	13.8738	-0.503591	0.445136	-1.13132	0.25792	0.46898	0.876779	0.6379	NOBIAS		mRNA.Sphaerotrichia_firma-F_contig814.11.2	23955.1	-0.245	0.283482	-0.864253	0.387449	0.503994	340.519	292.928	NOBIAS
g10440	167.72	-1.15544	0.524781	-2.20176	0.0276825	0.0794154	492.296	342.993	NOBIAS			Des.10397	6.14233	-0.0183446	0.723137	-0.0253681	0.979761	0.987253	0.0825577	0.138647	NOBIAS			g10385	598.945	-0.115746	0.286037	-0.404655	0.685731	0.832659	3.83079	3.70036	NOBIAS		mRNA.Sphaerotrichia_firma-F_contig4231.1.1	374.379	-0.54912	0.200684	-2.73624	0.0062146	0.0178576	339.537	248.997	NOBIAS
g10443	280.277	-0.663538	0.39573	-1.67674	0.0935925	0.209707	5.34098	4.97771	NOBIAS			Des.10398	2313.3	0.259059	0.0716737	3.61443	0.000301012	0.000848899	56.68	124.426	NOBIAS			g10386	469.232	0.0592045	0.197352	0.299995	0.764181	0.881843	39.1211	44.9376	NOBIAS		mRNA.Sphaerotrichia-firma-M_Contig2571.1.2	5331.91	-0.937154	0.207113	-4.52485	6.04381e-06	3.81787e-05	338.678	183.86	NOBIAS
g10444	701.408	-0.660809	0.265867	-2.48549	0.0129375	0.0424565	12.7539	12.0626	NOBIAS			Des.10399	18546.9	-0.376709	0.0872251	-4.31882	1.56868e-05	5.18489e-05	661.548	934.219	NOBIAS			g10387	1314.52	0.0105889	0.130563	0.0811016	0.935361	0.969912	54.4832	59.5687	NOBIAS		mRNA.Sphaerotrichia-firma-M_Contig3991.7.1	2253.63	-1.10255	0.157371	-7.00606	2.45125e-12	4.17265e-11	337.051	164.452	FB
g10445	44.4448	-0.23586	0.595136	-0.396313	0.691874	0.824413	2.46419	3.12106	NOBIAS			Des.1040	111.77	0.24782	0.218571	1.13382	0.256869	0.375178	6.46127	14.2837	NOBIAS			g10388	649.579	0.00569332	0.109298	0.0520898	0.958457	0.979845	3.60383	3.83052	NOBIAS		mRNA.Sphaerotrichia_firma-F_contig2490.1.1	24762.2	0.546061	0.25398	2.15002	0.031554	0.0701419	335.904	508.602	NOBIAS
g10446	4.91751	-1.10265	1.26324	-0.872871	0.382733	0.574799	14.5521	8.50535	NOBIAS			Des.10400	588.491	-0.675966	0.151024	-4.47588	7.60979e-06	2.60405e-05	11.8776	13.6118	NOBIAS			g10389	5735.35	-0.0363712	0.199746	-0.182087	0.855515	0.931818	520.287	560.117	NOBIAS		mRNA.Sphaerotrichia_firma-F_contig1646.2.1	22625.5	-0.0861115	0.17372	-0.495691	0.620112	0.716978	335.836	324.906	NOBIAS
g10447	150.864	1.06871	0.358277	2.98291	0.00285522	0.0115732	1.19921	3.8178	MB			Des.10401	0.193647	0.0781508	0.505006	0.154752	0.877017	NA	0	0.0125055	NOBIAS			g10390	236.677	-0.0494886	0.233856	-0.21162	0.832403	0.920135	17.8423	18.9479	NOBIAS		mRNA.Sphaerotrichia_firma-F_contig2095.8.1	2436.05	0.121668	0.282484	0.430709	0.66668	0.756003	333.84	381.373	NOBIAS
g10448	79.9467	7.67133	1.19594	6.41448	1.41308e-10	2.85171e-09	0	10.8166	MB			Des.10402	3604.7	0.141439	0.0785052	1.80166	0.0715992	0.128072	77.593	156.619	NOBIAS			g10391	15829.2	-0.240766	0.219679	-1.09599	0.273084	0.486967	530.696	481.476	NOBIAS		mRNA.Sphaerotrichia-firma-M_Contig2271.8.1	596.512	-0.299744	0.156222	-1.91871	0.0550212	0.111151	333.418	288.206	NOBIAS
g10449	161.301	-0.489968	0.366441	-1.3371	0.181191	0.340757	6.20794	6.77095	NOBIAS			Des.10404	1129.09	-0.0444899	0.120126	-0.370361	0.711114	0.80241	40.5376	72.5196	NOBIAS			g10392	2250.32	0.0734333	0.0856555	0.857309	0.391274	0.610005	51.1229	58.0119	NOBIAS		mRNA.Sphaerotrichia-firma-M_Contig755.2.1	23191.2	0.387882	0.17007	2.28072	0.022565	0.0530528	332.142	446.9	NOBIAS
g10450	155.852	0.103893	0.371722	0.27949	0.779868	0.880139	0.927409	1.51258	NOBIAS			Des.10405	241.695	0.582079	0.149714	3.88794	0.000101099	0.000303057	3.58079	10.6753	NOBIAS			g10393	2459.75	-0.0880777	0.0994012	-0.886083	0.375573	0.595018	9.8286	9.77955	NOBIAS		mRNA.Sphaerotrichia_firma-F_contig35.2.1	1152.5	0.17567	0.241947	0.726069	0.467796	0.582229	331.749	398.321	NOBIAS
g10451	0.83885	1.11017	1.54808	0.717128	0.473295	NA	0	4.41587	NOBIAS			Des.10406	0.409389	0.264268	0.54647	0.483591	0.628676	NA	0	0.069141	NOBIAS			g10394	239.684	1.54797	0.484632	3.19411	0.00140263	0.00682891	7.31757	29.6915	MB		mRNA.Sphaerotrichia_firma-F_contig5076.1.2	37111.6	0.32183	0.179869	1.78925	0.0735752	0.140312	330.921	429.002	NOBIAS
g10452	19.0905	-0.177509	0.837107	-0.21205	0.832068	0.911514	11.2958	17.2853	NOBIAS			Des.10407	0.76858	0.360769	0.696624	0.517883	0.60454	NA	0.00918802	0.0537928	NOBIAS			g10395	589.592	0.994439	0.200107	4.96953	6.7116e-07	5.24292e-06	13.9909	30.782	NOBIAS		mRNA.Sphaerotrichia_firma-F_contig19552.2.1	1559.62	0.215704	0.210384	1.02529	0.305228	0.420834	330.373	403.801	NOBIAS
g10453	60.8062	-0.909898	0.493497	-1.84378	0.0652159	0.158734	178.855	145.761	NOBIAS			Des.10408	43.2526	2.36872	0.39101	6.05795	1.37867e-09	6.65954e-09	0.511435	5.73792	MB			g10396	0.666053	-0.244169	0.46437	-0.525806	0.599023	NA	0.0521356	0.0160045	NOBIAS		mRNA.Sphaerotrichia_firma-F_contig27509.1.1	628.45	0.00325312	0.175707	0.0185144	0.985228	0.990172	330.259	351.537	NOBIAS
g10454	135.272	0.833292	0.375254	2.22061	0.0263775	0.0763951	28.2039	77.2125	NOBIAS			Des.10409	30.3028	0.600816	0.38133	1.57558	0.115122	0.19324	0.458815	1.32794	NOBIAS			g10397	116.795	-0.222314	0.18093	-1.22873	0.219174	0.421666	1.76733	1.61034	NOBIAS		mRNA.Sphaerotrichia-firma-M_Contig22895.2.1	585.969	0.528631	0.186228	2.83862	0.00453091	0.0135643	329.81	508.758	NOBIAS
g10455	252.338	0.09308	0.420267	0.221478	0.82472	0.906501	5.25971	8.70602	NOBIAS			Des.1041	2640	-1.9697	0.1135	-17.3541	1.83639e-67	6.15951e-66	98.7947	45.8444	FB			g10398	284.859	-0.400077	0.351717	-1.1375	0.255331	0.466082	13.7921	11.188	NOBIAS		mRNA.Sphaerotrichia_firma-F_contig836.5.1	12090.3	0.354365	0.141528	2.50384	0.0122852	0.0318995	328.601	435.336	NOBIAS
g10456	6.60561	2.5874	1.30214	1.98703	0.0469194	0.121758	0.404774	5.64339	NOBIAS			Des.10410	7.03755	-0.449469	0.656839	-0.684291	0.493791	0.619397	0.231499	0.273373	NOBIAS			g104	629.226	0.292229	0.11259	2.59551	0.00944502	0.0367387	27.0146	36.3906	NOBIAS		mRNA.Sphaerotrichia_firma-F_contig15312.3.1	1687.63	0.439664	0.163986	2.68111	0.00733787	0.0206044	328.377	470.746	NOBIAS
g10457	166.066	0.327774	0.369421	0.887264	0.374937	0.566336	1.58906	3.02801	NOBIAS			Des.10411	280.567	-0.256785	0.156651	-1.63921	0.101169	0.172707	10.6954	16.4124	NOBIAS			g1040	8685.26	-0.0633566	0.109401	-0.57912	0.562508	0.745229	420.391	442.093	NOBIAS		mRNA.Sphaerotrichia_firma-F_contig11792.2.1	8321.48	-0.211279	0.28244	-0.74805	0.45443	0.569201	327.693	295.454	NOBIAS
g10458	2.95682	2.91008	1.56246	1.8625	0.0625321	0.153566	0	1.22681	NOBIAS			Des.10412	183.68	-2.02187	0.237498	-8.51323	1.69148e-17	1.32892e-16	8.7044	3.79311	FB			g10401	414.681	-0.00105191	0.144457	-0.00728183	0.99419	0.997744	7.12432	7.6389	NOBIAS		mRNA.Sphaerotrichia_firma-F_contig3542.1.1	31008.4	-1.11939	0.829396	-1.34965	0.177129	0.279584	327.299	131.119	NOBIAS
g10459	583.457	2.22209	0.265304	8.37563	5.49283e-17	3.1732e-15	5.5205	39.2711	MB			Des.10413	294.122	-1.00854	0.14609	-6.90356	5.07163e-12	2.92755e-11	9.95579	8.99748	FB			g10402	6754.15	1.97443	0.0891421	22.1493	1.05968e-108	6.99074e-107	13.8758	57.7681	MB		mRNA.Sphaerotrichia-firma-M_Contig5353.5.1	4746.45	-1.21223	0.429094	-2.82509	0.00472667	0.0140671	327.005	143.677	FB
g1046	0.22632	0.200301	1.45711	0.137464	0.890664	NA	0	1.2569	NOBIAS			Des.10414	1.68668	-0.0374821	0.751332	-0.0498875	0.960212	NA	0.0842707	0.151629	NOBIAS			g10403	115.86	-0.0681683	0.198771	-0.342948	0.731637	0.860776	1.31454	1.31573	NOBIAS		mRNA.Sphaerotrichia_firma-F_contig1544.1.2	15131.8	-0.214177	0.134643	-1.5907	0.111677	0.195331	326.335	292.443	NOBIAS
g10460	5.56682	3.91533	1.47266	2.65868	0.00784476	0.0278408	0	0.134788	MB			Des.10415	4.5217	0.676335	0.718236	0.941661	0.346366	0.474991	0.14462	0.418508	NOBIAS			g10404	330.443	-0.0457545	0.124374	-0.367879	0.712963	0.847555	10.9135	11.4461	NOBIAS		mRNA.Sphaerotrichia_firma-F_contig470.6.2	4006.9	-0.225697	0.149601	-1.50866	0.131385	0.221996	325.57	293.732	NOBIAS
g10461	11.4822	-0.433888	0.971095	-0.446803	0.655018	0.798169	4.70939	6.0179	NOBIAS			Des.10416	8.16891	-0.730206	0.623433	-1.17127	0.241492	0.357135	0.387798	0.354967	NOBIAS			g10405	125.461	0.540283	0.19416	2.78266	0.00539146	0.0225396	1.89203	2.93889	NOBIAS		mRNA.Sphaerotrichia-firma-M_Contig1533.4.1	29642.2	-0.0516033	0.234199	-0.220339	0.825607	0.878824	325.007	321.57	NOBIAS
g10462	110.444	-0.710417	0.393421	-1.80574	0.0709585	0.169226	17.5275	16.0704	NOBIAS			Des.10417	4354.11	-1.12483	0.0756475	-14.8694	5.20649e-50	1.18764e-48	176.703	147.538	FB			g10406	832.905	-0.222388	0.108019	-2.05879	0.0395148	0.11895	23.0556	21.2249	NOBIAS		mRNA.Sphaerotrichia_firma-F_contig788.6.3	35355.5	-0.37504	0.259079	-1.44759	0.147732	0.244036	320.437	252.858	NOBIAS
g10463	26.7377	3.95752	0.8839	4.47734	7.55794e-06	5.98873e-05	0.0500775	1.51852	MB			Des.10418	9.75949	0.334954	0.596256	0.561761	0.574279	0.689536	0.210261	0.45855	NOBIAS			g10407	78.5261	-3.82302	0.32653	-11.708	1.15944e-31	2.12173e-30	4.49433	0.285912	FB		mRNA.Sphaerotrichia-firma-M_Contig5409.6.1	2154.72	-0.252007	0.188928	-1.33388	0.182244	0.286426	319.779	282.936	NOBIAS
g10464	34.4729	2.9945	0.72905	4.10741	4.00128e-05	0.000264441	0.0866138	1.15677	MB			Des.10419	73.9527	-0.528598	0.358808	-1.47321	0.140695	0.228879	4.38205	5.58101	NOBIAS			g10408	240.588	-0.00582141	0.210208	-0.0276936	0.977907	0.990671	10.173	11.099	NOBIAS		mRNA.Sphaerotrichia_firma-F_contig3309.4.1	10850.4	-0.443704	0.154295	-2.87569	0.00403148	0.0122586	319.344	242.595	NOBIAS
g10465	1.52225	0.920504	1.59519	0.57705	0.563905	NA	1.39116	7.9844	NOBIAS			Des.10419.1.5c70114b	158.18	-0.0488166	0.223047	-0.218863	0.826757	0.888094	10.1867	17.7439	NOBIAS			g10409	6.95618	1.01698	0.592479	1.71649	0.0860728	0.216792	0.201897	0.621041	NOBIAS		mRNA.Sphaerotrichia_firma-F_contig19293.1.1	381.321	0.147553	0.221278	0.666824	0.504884	0.616783	319.245	377.329	NOBIAS
g10468	142.197	-0.363873	0.379356	-0.959184	0.337466	0.527404	2.83385	3.36221	NOBIAS			Des.1042	44.5293	0.23899	0.307267	0.777791	0.436692	0.564256	3.84041	8.45813	NOBIAS			g1041	1651.05	1.07022	0.076654	13.9617	2.66816e-44	6.08009e-43	8.52561	19.1128	MB		mRNA.Sphaerotrichia_firma-F_contig1075.3.1	57905.3	-0.673961	0.15157	-4.44654	8.72628e-06	5.31788e-05	319.223	206.16	NOBIAS
g10469	78.2568	0.347695	0.51274	0.678112	0.497701	0.678217	3.7917	7.42509	NOBIAS			Des.10420	2156.34	0.0813013	0.0772876	1.05193	0.292831	0.416227	62.7713	121.744	NOBIAS			g10411	0	NA	NA	NA	NA	NA	0.0140035	0	NOBIAS		mRNA.Sphaerotrichia_firma-F_contig1601.6.2	34177	-0.204685	0.144207	-1.41938	0.155787	0.252851	318.795	285.196	NOBIAS
g1047	199.718	1.39778	0.341252	4.09604	4.20281e-05	0.000276045	3.07689	12.5366	MB			Des.10421	2.0196	-0.489792	0.765117	-0.640153	0.522073	0.644603	0.0927809	0.0776708	NOBIAS			g10412	0.164099	0.0895619	0.36097	0.248115	0.804046	NA	0	0.0106438	NOBIAS		mRNA.Sphaerotrichia_firma-F_contig5686.1.1	407.355	-0.477723	0.23595	-2.02468	0.0429	0.0904478	318.737	242.817	NOBIAS
g10473	1004.2	-0.201862	0.270333	-0.746717	0.455235	0.641037	3.20092	4.24975	NOBIAS			Des.10422	6366.42	0.361923	0.0725833	4.98632	6.15399e-07	2.36501e-06	120.195	283.897	NOBIAS			g10413	82.3424	-0.41314	0.49628	-0.832474	0.405141	0.620297	1.9614	1.46191	NOBIAS		mRNA.Sphaerotrichia-firma-M_Contig7714.4.1	395.483	-0.0627278	0.189625	-0.3308	0.740796	0.815672	318.224	327.995	NOBIAS
g10474	248.442	-1.0002	0.323782	-3.08912	0.00200749	0.00848515	3.30278	2.47247	FB			Des.10426	5.16378	0.43883	0.686173	0.639533	0.522477	0.645031	0.0952831	0.27375	NOBIAS			g10414	276.167	0.216574	0.13781	1.57154	0.116057	0.269313	16.2269	20.71	NOBIAS		mRNA.Sphaerotrichia_firma-F_contig4475.7.3	473.749	-1.06206	0.21389	-4.96544	6.8544e-07	5.2275e-06	317.968	161.465	FB
g10475	1.33976	-0.118382	1.60216	-0.0738891	0.941099	NA	0.218473	0.327279	NOBIAS			Des.10427	9539.52	-0.243373	0.0803665	-3.0283	0.00245938	0.00600387	194.805	301.952	NOBIAS			g10417	61.1443	0.109958	0.268689	0.409238	0.682365	0.830776	2.65449	3.16948	NOBIAS		mRNA.Sphaerotrichia_firma-F_contig40156.1.1	900.481	-0.0388858	0.190044	-0.204615	0.837873	0.887021	314.715	327.519	NOBIAS
g10476	138.133	0.220073	0.397987	0.552966	0.580286	0.744013	1.33619	2.34612	NOBIAS			Des.10428	0.819933	-0.172072	0.696294	-0.247126	0.804811	NA	0.0274119	0.0311092	NOBIAS			g10419	23.9043	0.500325	0.465885	1.07392	0.282858	0.499802	0.224076	0.346839	NOBIAS		mRNA.Sphaerotrichia_firma-F_contig746.1.2	9323.3	-1.72123	0.144243	-11.9329	7.97866e-33	6.01301e-31	313.672	98.1394	FB
g10478	16.2631	3.96716	1.10275	3.59751	0.000321282	0.00169866	0.0265006	1.04773	MB			Des.10429	1716.71	0.474349	0.0853784	5.55584	2.76273e-08	1.21537e-07	38.6545	98.6394	NOBIAS			g1042	62.8396	0.379685	0.366235	1.03672	0.299865	0.516436	1.8375	2.74069	NOBIAS		mRNA.Sphaerotrichia_firma-F_contig13788.1.1	1741.4	-0.0942949	0.236424	-0.398839	0.690012	0.775658	312.636	310.78	NOBIAS
g10479	5.05779	0.282797	1.25437	0.22545	0.821629	0.905068	0.254952	0.505224	NOBIAS			Des.10431	0.0968237	-0.0181503	0.504193	-0.0359988	0.971283	NA	0	0.0282614	NOBIAS			g10420	1727.34	-0.150457	0.0835298	-1.80123	0.071666	0.189111	6.03547	5.73822	NOBIAS		mRNA.Sphaerotrichia-firma-M_Contig2986.2.1	13942.7	0.0603556	0.167097	0.361201	0.717949	0.797222	312.635	337.742	NOBIAS
g10480	29.175	2.33734	0.71518	3.26819	0.00108237	0.00496233	0.0856379	0.705766	MB			Des.10433_Des.10432	13.7271	0.289112	0.521851	0.554012	0.579571	0.694126	0.0992796	0.222746	NOBIAS			g10421	2.55532	-1.40188	0.608718	-2.303	0.0212786	0.0719871	0.030453	0	NOBIAS		mRNA.Sphaerotrichia_firma-F_contig27253.1.1	361.261	-0.159411	0.203382	-0.783801	0.433157	0.549007	312.099	299.996	NOBIAS
g10481	5.58801	0.856135	1.24783	0.686101	0.492649	0.673434	0.093398	0.283803	NOBIAS			Des.10434	3284.16	1.08283	0.0979678	11.0529	2.12196e-28	2.62341e-27	27.091	106.231	MB			g10424	13219.9	0.14854	0.0537034	2.76593	0.00567601	0.0235723	371.497	443.415	NOBIAS		mRNA.Sphaerotrichia-firma-M_Contig1124.1.1	1924.35	-2.55714	0.241304	-10.5972	3.07073e-26	1.58771e-24	312.031	55.6871	FB
g10482	4.04901	3.41786	1.51919	2.24978	0.0244627	0.0719594	0	15.2816	NOBIAS			Des.10435	4594.61	1.04239	0.0763242	13.6574	1.82263e-42	3.33815e-41	24.7554	93.8528	MB			g10425	145.428	0.497771	0.200667	2.48058	0.013117	0.0485866	3.27268	4.91757	NOBIAS		mRNA.Sphaerotrichia_firma-F_contig9179.1.1	5606.65	-0.172599	0.166557	-1.03627	0.300075	0.416083	310.961	287.429	NOBIAS
g10483	377.604	-0.747995	0.314709	-2.37678	0.0174644	0.054522	4.97325	4.42209	NOBIAS			Des.10437	755.985	0.0747894	0.105302	0.710235	0.477559	0.603756	43.7436	84.9121	NOBIAS			g10426	874.148	-0.00760822	0.0830987	-0.0915564	0.927051	0.966082	6.42917	6.77812	NOBIAS		mRNA.Sphaerotrichia-firma-M_Contig311.14.1	20659.2	-0.255327	0.256774	-0.994365	0.320045	0.435899	310.669	265.96	NOBIAS
g10484	2.19285	-1.18033	1.5669	-0.753287	0.451278	0.637749	0.272085	0.105545	NOBIAS			Des.10438	3.45917	0.270967	0.733111	0.369613	0.711671	0.802648	0.11144	0.262078	NOBIAS			g10428	437.775	-0.383094	0.110699	-3.46068	0.000538815	0.00285966	27.9135	23.2941	NOBIAS		mRNA.Sphaerotrichia_firma-F_contig14816.4.1	251.639	-3.18304	0.248351	-12.8167	1.32203e-37	1.24072e-35	310.518	35.7519	FB
g10486	121.595	0.400283	0.391213	1.02318	0.306221	0.49376	2.11926	4.29924	NOBIAS			Des.10439	454.897	-1.35244	0.116919	-11.5673	6.03378e-31	8.09527e-30	21.8619	15.6291	FB			g1043	299.508	1.03048	0.226008	4.55948	5.12809e-06	3.69324e-05	5.82597	13.1967	MB		mRNA.Sphaerotrichia-firma-M_Contig4204.7.1	1680.01	0.187328	0.126773	1.47766	0.139499	0.233516	309.533	373.382	NOBIAS
g10487	44.2239	6.88215	1.24026	5.54896	2.87373e-08	3.67488e-07	0	1.20061	MB			Des.10439.1.5c70114b	2.67144	-0.10941	0.531452	-0.205869	0.836893	0.893816	0.107804	0.119485	NOBIAS			g10431	758.981	-0.908443	0.381508	-2.38119	0.0172569	0.0608627	33.6848	17.9797	NOBIAS		mRNA.Sphaerotrichia_firma-F_contig13115.1.1	529.688	-0.17652	0.268701	-0.656938	0.511221	0.622964	308.995	296.295	NOBIAS
g10488	394.98	0.0316389	0.28207	0.112167	0.910691	0.953136	5.73725	8.81761	NOBIAS			Des.1044	0.439133	-0.159808	0.552579	-0.289203	0.772426	NA	0.0714753	0.0457599	NOBIAS			g10432	179.837	-0.554944	0.217796	-2.548	0.0108341	0.0412161	5.12171	3.64538	NOBIAS		mRNA.Sphaerotrichia_firma-F_contig21976.1.1	754.488	-0.0790534	0.177356	-0.445733	0.65579	0.746772	307.975	311.116	NOBIAS
g10489	19.9801	0.925234	0.768911	1.2033	0.228858	0.404162	0.551577	1.65632	NOBIAS			Des.10440	0.504183	0.0617533	0.615431	0.100342	0.920073	NA	0.0186177	0.0603316	NOBIAS			g10433	0.490908	-0.390299	0.447767	-0.871656	0.383396	NA	0.00628029	0	NOBIAS		mRNA.Sphaerotrichia_firma-F_contig2638.3.3	22232	-1.00501	0.310351	-3.23831	0.00120239	0.00430823	307.922	157.34	FB
g10490	463.92	-1.25892	0.300066	-4.19549	2.72288e-05	0.000188424	37.5435	23.2142	FB			Des.10441	3772.73	-0.961318	0.143524	-6.69796	2.11344e-11	1.16821e-10	188.989	177.428	NOBIAS			g10438	0.969696	0.401308	0.418847	0.958126	0.337999	NA	0	0.0261916	NOBIAS		mRNA.Sphaerotrichia_firma-F_contig4036.5.1	229.544	-9.25151	0.8377	-11.0439	2.34529e-28	1.3789e-26	307.666	0	FB
g10492	4.84846	3.6927	1.49597	2.46844	0.0135704	0.0441648	0	0.464001	MB			Des.10442	3.90684	0.4192	0.726184	0.577263	0.563761	0.681016	0.0769371	0.207479	NOBIAS			g1044	564.561	0.0704584	0.0968029	0.727854	0.466703	0.668659	24.658	28.3249	NOBIAS		mRNA.Sphaerotrichia_firma-F_contig20016.1.2	4722.39	-0.703583	0.123658	-5.68975	1.27228e-08	1.3195e-07	307.551	198.33	NOBIAS
g10493	8.16889	3.4717	1.29303	2.68493	0.00725456	0.0260479	0.0149645	0.535976	MB			Des.10447	43325.9	-1.23216	0.0773475	-15.9301	3.91468e-57	1.0418e-55	1374.58	1069.82	FB			g10440	4.49781	0.707779	0.631048	1.12159	0.262035	0.473408	0.089627	0.242758	NOBIAS		mRNA.Sphaerotrichia-firma-M_Contig13533.3.1	959.604	-1.18998	0.242462	-4.90789	9.20611e-07	6.85703e-06	306.687	139.339	FB
g10494	584.797	-0.220214	0.258729	-0.851134	0.394695	0.586287	19.7239	25.802	NOBIAS			Des.10449	3.7017	-2.35449	0.761015	-3.09388	0.00197558	0.00491165	4.98136	0.281339	FB			g10441	0.345216	0.174643	0.36097	0.483817	0.628516	NA	0	0.00197932	NOBIAS		mRNA.Sphaerotrichia-firma-M_Contig1049.5.3	29939.1	0.141842	0.186642	0.759971	0.447272	0.562767	306.514	349.146	NOBIAS
g10495	3.28897	3.03635	1.55602	1.95136	0.0510147	0.130381	0	16.919	NOBIAS			Des.1045	0.826428	0.236838	0.670517	0.353217	0.723925	NA	0.0138859	0.0399261	NOBIAS			g10442	0.470287	0.0836992	0.361322	0.231647	0.816812	NA	0.00104496	0.0018616	NOBIAS		mRNA.Sphaerotrichia_firma-F_contig5008.6.1	527.967	-0.598159	0.233612	-2.56048	0.0104527	0.0278121	305.842	213.404	NOBIAS
g10496	9.41343	0.835178	1.14479	0.72955	0.465666	0.649754	3.16428	11.5667	NOBIAS			Des.10451	109.233	0.568646	0.225795	2.51842	0.0117883	0.0253787	14.8918	40.6063	NOBIAS			g10443	0.635449	0.00790476	0.524758	0.0150636	0.987981	NA	0.0208968	0.0240039	NOBIAS		mRNA.Sphaerotrichia_firma-F_contig2070.5.1	508.831	0.299574	0.173629	1.72537	0.0844614	0.156387	304.983	400.309	NOBIAS
g10499	15.1275	-0.131335	0.845965	-0.155249	0.876625	0.935778	7.33678	10.0643	NOBIAS			Des.10452	0.118918	-0.0181503	0.504193	-0.0359988	0.971283	NA	0	0.0201891	NOBIAS			g10444	0.704832	-0.28599	0.366457	-0.780417	0.435146	NA	0.0146569	0	NOBIAS		mRNA.Sphaerotrichia_firma-F_contig25512.1.1	1036.58	1.26994	0.264922	4.79362	1.63797e-06	1.16323e-05	304.685	804.923	MB
g105	25.1021	-1.04096	0.902201	-1.1538	0.24858	0.428528	15.1262	12.6379	NOBIAS			Des.10453	1032.56	-0.509642	0.0973615	-5.23453	1.65403e-07	6.72031e-07	13.9565	17.9221	NOBIAS			g10445	2.83051	0.530802	0.626893	0.846719	0.397152	0.614161	0.0165995	0.0331036	NOBIAS		mRNA.Sphaerotrichia_firma-F_contig8980.1.1	2467.52	0.433913	0.241829	1.7943	0.0727657	0.139185	304.05	435.131	NOBIAS
g1050	90.9336	1.02261	0.475416	2.15098	0.031478	0.0883482	0.438853	1.3494	NOBIAS			Des.10454	92.007	0.160886	0.227983	0.705692	0.480379	0.606247	4.38285	9.12658	NOBIAS			g10446	1.13847	-0.702018	0.587038	-1.19586	0.231749	NA	0.15721	0.029885	NOBIAS		mRNA.Sphaerotrichia_firma-F_contig15510.1.1	3564.75	-0.192319	0.178823	-1.07547	0.282165	0.397183	303.495	277.259	NOBIAS
g10500	21.1637	3.81551	0.993603	3.84008	0.000122996	0.000724672	0.169147	5.57937	MB			Des.10455	2.50506	-0.350087	0.759768	-0.460782	0.644955	0.749321	0.130568	0.148254	NOBIAS			g10448	0.157713	-0.0806009	0.36097	-0.22329	0.82331	NA	0.00356362	0	NOBIAS		mRNA.Sphaerotrichia_firma-F_contig1638.3.2	8854.66	0.0451028	0.179543	0.251209	0.801653	0.861735	303.426	328.254	NOBIAS
g10504	5.61369	-0.0598085	1.20308	-0.0497129	0.960351	0.979028	0.0714158	0.103469	NOBIAS			Des.10457	1660.42	-0.612453	0.0926983	-6.60695	3.92329e-11	2.12815e-10	51.2956	58.1093	NOBIAS			g1045	1150.53	0.029071	0.156257	0.186046	0.852409	0.930606	102.071	115.904	NOBIAS		mRNA.Sphaerotrichia_firma-F_contig1736.8.1	10181.9	-0.395038	0.276571	-1.42834	0.153194	0.250208	301.614	235.628	NOBIAS
g10505	1890.46	-0.673048	0.363226	-1.85297	0.0638863	0.156191	11.0305	10.2309	NOBIAS			Des.10458	94.8682	-0.34895	0.263439	-1.3246	0.185305	0.288383	4.28602	6.06758	NOBIAS			g10450	0.164099	0.0895619	0.36097	0.248115	0.804046	NA	0	0.0400132	NOBIAS		mRNA.Sphaerotrichia-firma-M_Contig17468.1.5	2487.57	-0.556798	0.244646	-2.27593	0.0228502	0.0535965	301.269	213.306	NOBIAS
g10507	2.38205	0.886403	1.5916	0.556926	0.577578	0.741745	2.85942	10.4169	NOBIAS			Des.10459	1.62784	-1.00871	0.757764	-1.33117	0.183134	NA	0.186432	0.0584717	NOBIAS			g10451	0.164099	0.0895619	0.36097	0.248115	0.804046	NA	0	0.0275849	NOBIAS		mRNA.Sphaerotrichia_firma-F_contig6578.1.1	5364.6	0.0432089	0.139647	0.309414	0.757006	0.828023	301.226	325.308	NOBIAS
g10508	90.6387	0.700478	0.439562	1.59358	0.11103	0.237895	2.09224	5.27137	NOBIAS			Des.1046	0.193647	0.0781508	0.505006	0.154752	0.877017	NA	0	0.0491765	NOBIAS			g10452	0.710326	0.0232532	0.46138	0.0503993	0.959804	NA	0.030684	0.0369054	NOBIAS		mRNA.Sphaerotrichia_firma-F_contig942.6.1	13914.2	-0.298248	0.20483	-1.45608	0.145371	0.241154	300.184	252.338	NOBIAS
g10509	18542.6	-0.150037	0.797544	-0.188124	0.850779	0.921814	468.97	664.822	NOBIAS			Des.10460	104.614	-0.617877	0.241952	-2.55372	0.0106578	0.0231293	3.73782	4.40217	NOBIAS			g10453	0.673414	0.546409	0.476397	1.14696	0.251397	NA	0	0.0318844	NOBIAS		mRNA.Sphaerotrichia_firma-F_contig341.1.1	3243.08	-0.487936	0.2446	-1.99483	0.0460618	0.0957823	299.764	223.709	NOBIAS
g1051	5.4322	0.50373	1.37394	0.366632	0.713893	0.839628	10.1803	24.783	NOBIAS			Des.10461	3.70609	0.291127	0.761321	0.382398	0.702166	0.794774	0.212099	0.498385	NOBIAS			g10454	4.67454	1.40992	0.608621	2.31658	0.0205266	0.0699994	0.0118689	0.0626426	NOBIAS		mRNA.Sphaerotrichia_firma-F_contig378.4.1	1301.25	-0.69805	0.174444	-4.00157	6.2923e-05	0.000315822	298.475	195.419	NOBIAS
g10511	31875.1	3.86822	0.282842	13.6762	1.40805e-42	7.07234e-40	19.0519	438.529	MB			Des.10462	510.134	0.0751099	0.122884	0.611228	0.541049	0.66048	7.50901	14.5883	NOBIAS			g10455	0.521424	0.141212	0.444443	0.317729	0.750691	NA	0.0246551	0.0524552	NOBIAS		mRNA.Sphaerotrichia_firma-F_contig4510.6.1	4745.96	-0.134489	0.164664	-0.816746	0.414074	0.529842	298.42	285	NOBIAS
g10512	228.122	-0.859251	0.339253	-2.53277	0.0113164	0.0378162	9.46616	7.78507	NOBIAS			Des.10463	168.555	0.422102	0.184334	2.28988	0.0220284	0.0447556	9.8349	24.4868	NOBIAS			g10458	5.13534	0.235195	0.58638	0.401097	0.688349	0.834443	0.06823	0.0983839	NOBIAS		mRNA.Sphaerotrichia_firma-F_contig194.13.1	6251.84	0.0970017	0.192072	0.505027	0.61354	0.711994	298.022	331.175	NOBIAS
g10513	0.865878	1.16303	1.555	0.747929	0.454503	NA	0	0.0695575	NOBIAS			Des.10464	18.9359	-1.55499	0.50186	-3.09845	0.00194538	0.00484506	1.22601	0.647497	FB			g10459	0.345216	0.174643	0.36097	0.483817	0.628516	NA	0	0.00806045	NOBIAS		mRNA.Sphaerotrichia_firma-F_contig10576.2.1	9557.43	-0.265284	0.175094	-1.51509	0.129749	0.219904	297.758	257.806	NOBIAS
g10515	95.7438	-1.22265	0.454897	-2.68775	0.00719343	0.025854	22.9195	15.4347	FB			Des.10466	4.80053	-1.29204	0.744762	-1.73483	0.0827704	0.145281	0.263708	0.10866	NOBIAS			g1046	109.799	0.0517071	0.237802	0.217438	0.827867	0.917758	16.0623	18.0208	NOBIAS		mRNA.Sphaerotrichia_firma-F_contig17.27.1	33647	0.177794	0.140765	1.26306	0.206567	0.313971	297.437	346.052	NOBIAS
g10517	1.66532	1.98327	1.60288	1.23732	0.215969	NA	0	0.210092	NOBIAS			Des.10467	21.5317	0.358115	0.451529	0.793116	0.42771	0.556264	0.459799	1.12001	NOBIAS			g10460	0.509315	0.41291	0.450023	0.917529	0.358865	NA	0	0.0243617	NOBIAS		mRNA.Sphaerotrichia_firma-F_contig151.5.1	8116.74	-0.102564	0.162407	-0.631523	0.527698	0.637941	295.458	284.572	NOBIAS
g10519	99.5418	4.49356	0.608264	7.3875	1.49612e-13	4.97295e-12	0.0566024	2.22193	MB			Des.10469	2798.49	-1.36521	0.0974687	-14.0066	1.41953e-44	2.76992e-43	89.4971	63.4334	FB			g10461	3.64151	-0.138712	0.61633	-0.225061	0.821932	0.914114	0.0197237	0.0173965	NOBIAS		mRNA.Sphaerotrichia_firma-F_contig29413.1.1	1147.69	0.312708	0.216941	1.44144	0.14946	0.245774	294.851	391.087	NOBIAS
g1052	20.1276	-0.636435	0.764953	-0.831992	0.405414	0.595555	0.587777	0.565466	NOBIAS			Des.10470	742.868	-0.578067	0.108165	-5.34431	9.07616e-08	3.79692e-07	20.9343	25.7292	NOBIAS			g10462	3.58337	1.19691	0.627278	1.90811	0.0563774	0.157895	0.113337	0.546547	NOBIAS		mRNA.Sphaerotrichia_firma-F_contig11125.1.1	9046.15	-0.694055	0.147905	-4.69259	2.69774e-06	1.83028e-05	294.519	188.462	NOBIAS
g10521	300.104	-2.49185	0.328379	-7.58833	3.24052e-14	1.18614e-12	9.83653	2.58077	FB			Des.10474	44699.8	-0.986762	0.107407	-9.18714	4.03415e-20	3.63554e-19	2186.59	2019.75	NOBIAS			g10464	1.27017	0.00983537	0.571129	0.0172209	0.98626	NA	0.0212214	0.0231373	NOBIAS		mRNA.Sphaerotrichia-firma-M_Contig12065.1.1	321.831	-0.242989	0.209263	-1.16117	0.245574	0.357093	294.162	267.248	NOBIAS
g10522	384.959	0.165474	0.278432	0.594308	0.552306	0.723076	20.7843	35.2857	NOBIAS			Des.10475	9413.86	0.179871	0.0745697	2.41212	0.0158601	0.0331745	211.786	440.565	NOBIAS			g10465	5.38141	-1.95937	0.608934	-3.21771	0.00129217	0.00634025	0.664315	0.0757001	FB		mRNA.Sphaerotrichia_firma-F_contig3808.3.1	3988.33	0.0383827	0.142811	0.268767	0.788109	0.851853	293.988	316.421	NOBIAS
g10524	49.8428	0.238525	0.533152	0.447387	0.654596	0.797763	0.400104	0.70855	NOBIAS			Des.10476	2634.07	0.643678	0.0885197	7.27158	3.55309e-13	2.19517e-12	35.6835	102.253	NOBIAS			g10466	0.992774	0.011818	0.589586	0.0200446	0.984008	NA	0.0221127	0.022129	NOBIAS		mRNA.Sphaerotrichia_firma-F_contig1283.2.1	26767.3	0.125355	0.206418	0.607286	0.543661	0.652111	293.943	328.801	NOBIAS
g10525	67.9506	-1.44236	0.529372	-2.72466	0.00643679	0.0234799	2.27361	1.25972	FB			Des.10477	75.4242	1.08978	0.273731	3.9812	6.85693e-05	0.000209534	0.409777	1.6118	MB			g10467	1.66619	0.563767	0.633053	0.890553	0.373169	0.592775	0.0209883	0.0530051	NOBIAS		mRNA.Sphaerotrichia_firma-F_contig74.23.1	10415	-0.633139	0.196154	-3.22777	0.00124761	0.0044472	293.652	194.335	NOBIAS
g10527	7.87171	4.46192	1.42046	3.14118	0.00168266	0.0072598	0	0.136907	MB			Des.10478	1144.39	-0.504448	0.0877036	-5.75174	8.83283e-09	4.05088e-08	32.3578	41.8486	NOBIAS			g10468	3.02013	1.42143	0.635254	2.23758	0.0252482	0.0829581	0.00748898	0.0663529	NOBIAS		mRNA.Sphaerotrichia_firma-F_contig7196.1.1	8295.02	-0.21411	0.282533	-0.757823	0.448557	0.563756	292.575	263.277	NOBIAS
g10528	27.6882	-0.3869	0.786445	-0.491961	0.622747	0.775468	6.32537	6.70094	NOBIAS			Des.1048	2.97338	-0.0715161	0.751255	-0.0951954	0.92416	0.952906	0.0443893	0.0717771	NOBIAS			g1047	85.2308	-0.253268	0.25325	-1.00007	0.317276	0.536615	2.56103	2.28833	NOBIAS		mRNA.Sphaerotrichia_firma-F_contig253.12.1	9880.66	0.100699	0.186204	0.540801	0.588645	0.690873	292.117	324.352	NOBIAS
g10530	3.71686	3.21612	1.54635	2.07981	0.0375431	0.101991	0	0.599561	NOBIAS			Des.10480	10.6416	-0.0324733	0.546396	-0.0594317	0.952608	0.971195	0.314617	0.576761	NOBIAS			g10470	0.471687	-0.23848	0.361684	-0.659359	0.509665	NA	0.00451702	0	NOBIAS		mRNA.Sphaerotrichia_firma-F_contig20839.1.1	737.421	-0.725237	0.18845	-3.84843	0.000118877	0.0005573	289.123	186.431	NOBIAS
g10532	234.528	0.282735	0.360568	0.784139	0.432959	0.621232	4.8451	8.77264	NOBIAS			Des.10480.1.5c70114b	0.528308	0.384526	0.585139	0.657155	0.511082	NA	0	0.0629558	NOBIAS			g10471	3.30896	1.48779	0.635193	2.34226	0.0191675	0.0662254	0.0103913	0.101592	NOBIAS		mRNA.Sphaerotrichia-firma-M_Contig3725.8.1	292.072	-1.07516	0.331221	-3.24605	0.00117018	0.00420798	288.714	145.816	FB
g10533	7.04347	1.00301	1.26542	0.792627	0.427995	0.616458	0.701707	2.63466	NOBIAS			Des.10483	13.2263	-0.610555	0.539064	-1.13262	0.257374	0.375769	0.869794	0.969086	NOBIAS			g10472	1.87504	0.36058	0.628424	0.573785	0.566114	0.748352	0.0288889	0.0579655	NOBIAS		mRNA.Sphaerotrichia_firma-F_contig4950.1.1	5776.87	0.421219	0.170364	2.47247	0.0134184	0.0343611	288.636	403.392	NOBIAS
g10534	2.50562	-1.29068	1.53231	-0.842312	0.399614	0.590682	0.303419	0.127625	NOBIAS			Des.10485	9.23807	-0.418659	0.57097	-0.733241	0.463411	0.590038	0.786559	1.02773	NOBIAS			g10473	19.2309	1.01022	0.404762	2.49583	0.0125664	0.0467177	0.0743027	0.174454	MB		mRNA.Sphaerotrichia_firma-F_contig5032.4.2	16512.7	0.185543	0.275278	0.67402	0.500298	0.612505	288.48	336.825	NOBIAS
g10535	2.11797	2.38118	1.59437	1.49349	0.135308	0.276114	0	8.75885	NOBIAS			Des.10486	19.8279	-0.408557	0.479459	-0.852121	0.394147	0.524281	0.486868	0.631085	NOBIAS			g10474	1.81899	0.134682	0.634356	0.212313	0.831863	0.919859	0.0316015	0.0420464	NOBIAS		mRNA.Sphaerotrichia_firma-F_contig448.1.1	7935.4	-0.17436	0.156723	-1.11253	0.265909	0.379543	287.425	264.641	NOBIAS
g10536	3.30227	0.730244	1.48964	0.490215	0.623982	0.7762	0.0868135	0.310667	NOBIAS			Des.10487	1183.29	-0.469465	0.0876947	-5.3534	8.63172e-08	3.62034e-07	40.2287	53.297	NOBIAS			g10475	0.188566	0.0895619	0.36097	0.248115	0.804046	NA	0	0.0103953	NOBIAS		mRNA.Sphaerotrichia_firma-F_contig21986.2.1	571.474	-9.96272	0.721646	-13.8055	2.35968e-43	2.70438e-41	286.99	0.0766127	FB
g10538	8.76531	0.438057	1.09113	0.401471	0.688073	0.821725	9.66708	18.765	NOBIAS			Des.10488	2342.35	-0.25146	0.0865318	-2.90599	0.00366097	0.00867023	79.4971	122.761	NOBIAS			g10477	2.28314	0.421495	0.634073	0.664742	0.506216	0.701798	0.0073301	0.0156737	NOBIAS		mRNA.Sphaerotrichia-firma-M_Contig15345.2.1	317.499	0.868451	0.209608	4.14322	3.42462e-05	0.000183122	286.847	566.843	NOBIAS
g1054	248.342	-0.452622	0.329273	-1.37461	0.169253	0.325189	4.94919	5.42365	NOBIAS			Des.10490	7847.1	-0.856693	0.0809333	-10.5852	3.49144e-26	4.00454e-25	51.957	52.6318	NOBIAS			g10478	0.509315	0.41291	0.450023	0.917529	0.358865	NA	0	0.0513517	NOBIAS		mRNA.Sphaerotrichia_firma-F_contig11196.1.1	316.04	-0.668367	0.175224	-3.81437	0.000136533	0.000630681	285.877	192.472	NOBIAS
g10540	5.75374	3.97289	1.46686	2.70844	0.0067601	0.0245011	0	10.2056	MB			Des.10491	10.2279	1.00745	0.574005	1.75513	0.0792371	0.139859	0.124195	0.559511	NOBIAS			g10479	0.46995	0.245839	0.361509	0.680035	0.496482	NA	0	0.00814659	NOBIAS		mRNA.Sphaerotrichia-firma-M_Contig19485.1.1	688.557	-0.522144	0.297411	-1.75563	0.0791515	0.148611	285.331	213.521	NOBIAS
g10541	62.2823	7.36143	1.20925	6.08761	1.14612e-09	1.93503e-08	0	1.32609	MB			Des.10492	2948.29	0.670794	0.078178	8.58034	9.45955e-18	7.56297e-17	44.0464	128.602	NOBIAS			g1048	6.98642	-0.380472	0.552386	-0.688778	0.490963	0.688206	0.0940184	0.0724989	NOBIAS		mRNA.Sphaerotrichia_firma-F_contig2.1.1	2992.23	0.153349	0.196078	0.782082	0.434167	0.54995	285.141	334.893	NOBIAS
g10542	724.038	-1.6064	0.256525	-6.26215	3.79694e-10	7.02726e-09	10.9696	5.39681	FB			Des.10494	13.7216	0.0893837	0.559831	0.159662	0.873147	0.919201	0.734513	1.46667	NOBIAS			g10480	3.69969	0.517073	0.617423	0.83747	0.402329	0.618181	0.0111756	0.0206811	NOBIAS		mRNA.Sphaerotrichia_firma-F_contig22880.1.1	910.015	-0.316706	0.26737	-1.18452	0.236207	0.34686	283.701	239.004	NOBIAS
g10543	289.821	-2.28255	0.304165	-7.50432	6.17502e-14	2.14724e-12	3.34547	1.02003	FB			Des.10498	41.9304	0.768137	0.37464	2.05033	0.040332	0.0772242	0.681516	2.13933	NOBIAS			g10481	0.345216	0.174643	0.36097	0.483817	0.628516	NA	0	0.0130125	NOBIAS		mRNA.Sphaerotrichia_firma-F_contig5754.1.1	703.286	-0.0354232	0.215878	-0.164088	0.869662	0.910241	283.38	294.616	NOBIAS
g10544	203.757	-0.0616126	0.319628	-0.192763	0.847144	0.919369	2.29892	3.32611	NOBIAS			Des.105	8.96463	-0.399739	0.608199	-0.657251	0.51102	0.634757	0.905686	1.10216	NOBIAS			g10482	1.0431	0.744797	0.52307	1.4239	0.154476	NA	0	0.0247207	NOBIAS		mRNA.Sphaerotrichia-firma-M_Contig3956.9.1	671.596	-0.153193	0.261489	-0.585849	0.557977	0.66473	281.724	271.865	NOBIAS
g10545	220.535	-0.25313	0.321013	-0.788534	0.430385	0.618963	3.40846	4.29834	NOBIAS			Des.1050	1.34049	0.381066	0.739499	0.515303	0.606341	NA	0.0268736	0.108035	NOBIAS			g10484	0.333922	-0.165682	0.36097	-0.458992	0.64624	NA	0.0158447	0	NOBIAS		mRNA.Sphaerotrichia_firma-F_contig3455.1.1	22677.3	-0.292481	0.173352	-1.68721	0.0915638	0.166693	281.485	237.124	NOBIAS
g10546	345.118	-1.08181	0.316552	-3.41749	0.000632005	0.00307688	15.3082	11.0023	FB			Des.10500	15.9166	-0.173225	0.511973	-0.338347	0.735101	0.820836	0.661063	1.0123	NOBIAS			g10486	0.164099	0.0895619	0.36097	0.248115	0.804046	NA	0	0.0131341	NOBIAS		mRNA.Sphaerotrichia_firma-F_contig15815.1.1	379.696	-0.316494	0.213211	-1.48442	0.137699	0.231015	281.233	241.428	NOBIAS
g10547	117.003	-0.612658	0.398238	-1.53842	0.123946	0.25853	107.143	111.469	NOBIAS			Des.10501	5.26007	-1.46262	0.692644	-2.11165	0.0347163	0.0676834	0.187982	0.0804385	NOBIAS			g10488	0.509315	0.41291	0.450023	0.917529	0.358865	NA	0	0.0359754	NOBIAS		mRNA.Sphaerotrichia-firma-M_Contig5330.4.1	483.771	-0.516767	0.163079	-3.16881	0.00153067	0.00530043	280.36	209.384	NOBIAS
g10548	124.696	1.64508	0.412723	3.98593	6.72174e-05	0.00042173	0.637024	3.08786	MB			Des.10502	1.70607	-0.861685	0.756133	-1.1396	0.254455	NA	0.086233	0.0353669	NOBIAS			g1049	235.38	-0.0408957	0.16139	-0.253397	0.799961	0.903679	19.4133	20.7646	NOBIAS		mRNA.Sphaerotrichia_firma-F_contig1889.1.1	1802.96	-0.116511	0.181447	-0.642121	0.520794	0.631443	280.075	273.48	NOBIAS
g10549	41.224	-1.30151	0.592479	-2.19671	0.0280409	0.0802779	3.52263	2.13719	NOBIAS			Des.10503	1793.91	0.531516	0.097994	5.42397	5.82902e-08	2.48528e-07	26.1492	69.4894	NOBIAS			g10490	0.320749	0.174643	0.36097	0.483817	0.628516	NA	0	0.00946492	NOBIAS		mRNA.Sphaerotrichia-firma-M_Contig6656.1.1	18538.1	-0.303106	0.163687	-1.85175	0.0640621	0.12548	280.034	232.39	NOBIAS
g1055	20.8328	-3.33848	0.853786	-3.9102	9.22192e-05	0.000558255	0.927412	0.112783	FB			Des.10504	5.20477	0.231857	0.6839	0.339022	0.734593	0.820582	0.144032	0.289293	NOBIAS			g10491	0.188566	0.0895619	0.36097	0.248115	0.804046	NA	0	0.00585357	NOBIAS		mRNA.Sphaerotrichia_firma-F_contig17092.1.1	2285.79	-0.515975	0.223778	-2.30574	0.021125	0.0503235	279.974	205.987	NOBIAS
g10550	13.1623	0.857133	1.00098	0.856293	0.391836	0.58367	9.65371	31.5267	NOBIAS			Des.10506	1091.19	0.156814	0.101921	1.53859	0.123905	0.206091	22.5607	55.3303	NOBIAS			g10492	0.364774	0.0044805	0.36097	0.0124124	0.990097	NA	0.0110656	0.0118711	NOBIAS		mRNA.Sphaerotrichia_firma-F_contig861.2.1	4799.47	-0.715584	0.368096	-1.94401	0.0518937	0.105931	279.761	176.843	NOBIAS
g10551	186.759	-0.802947	0.362082	-2.21758	0.0265833	0.076837	10.3404	8.85988	NOBIAS			Des.10507	5.34169	0.771278	0.707511	1.09013	0.275656	0.39684	0.106084	0.463979	NOBIAS			g10497	0.3147	-0.165682	0.36097	-0.458992	0.64624	NA	0.00327229	0	NOBIAS		mRNA.Sphaerotrichia_firma-F_contig11984.1.1	2461.77	-0.0026287	0.224636	-0.011702	0.990663	0.99358	278.952	297.555	NOBIAS
g10552	642.319	-0.684723	0.295426	-2.31775	0.0204629	0.0621761	17.9438	16.9747	NOBIAS			Des.10508	0.320215	-0.255829	0.504193	-0.507403	0.611872	NA	0.062127	0	NOBIAS			g10498	1.15826	0.79999	0.534051	1.49797	0.134142	NA	0	0.0396815	NOBIAS		mRNA.Sphaerotrichia_firma-F_contig2868.6.1	3765.53	-0.874299	0.340544	-2.56736	0.0102476	0.0273247	278.784	157.917	NOBIAS
g10553	217.845	0.50953	0.387826	1.31381	0.18891	0.351499	2.8453	6.14135	NOBIAS			Des.10509	11.8368	-0.358762	0.532002	-0.674362	0.500081	0.62473	0.338694	0.473508	NOBIAS			g10499	0.188566	0.0895619	0.36097	0.248115	0.804046	NA	0	0.00749391	NOBIAS		mRNA.Sphaerotrichia_firma-F_contig19707.2.1	2411.01	0.406406	0.998217	0.407132	0.683911	0.770637	278.735	393.102	NOBIAS
g10555	105.14	-1.02326	0.435691	-2.34859	0.0188446	0.0580688	30.9684	23.2501	NOBIAS			Des.1051	1557.29	-2.51573	0.0907412	-27.7242	3.56581e-169	4.0834e-167	96.2233	30.6638	FB			g105	4.97982	0.564805	0.58842	0.959867	0.337122	0.557322	0.0400231	0.0729584	NOBIAS		mRNA.Sphaerotrichia_firma-F_contig1575.11.1	19048.9	0.12391	0.323265	0.383306	0.701493	0.784607	278.569	316.145	NOBIAS
g10556	31.5575	0.935439	0.694573	1.34678	0.17805	0.33705	2.02453	6.14881	NOBIAS			Des.10511	2930.42	0.248234	0.132177	1.87804	0.0603759	0.110311	46.7919	102.37	NOBIAS			g1050	1446.58	-0.154073	0.0671357	-2.29495	0.0217362	0.0733097	23.1939	22.318	NOBIAS		mRNA.Sphaerotrichia-firma-M_Contig7957.2.1	4600.14	0.291786	0.199248	1.46444	0.143075	0.238091	278.07	355.223	NOBIAS
g10557	23.2993	1.25387	0.739332	1.69594	0.0898967	0.203214	0.2173	0.827158	NOBIAS			Des.10512	44.5795	0.488306	0.376448	1.29714	0.194583	0.300216	2.08229	5.33498	NOBIAS			g10500	3.96151	-0.241914	0.627976	-0.385229	0.700068	0.84235	0.138098	0.123867	NOBIAS		mRNA.Sphaerotrichia-firma-M_Contig10554.1.1	320.866	-0.745244	0.174444	-4.27211	1.93636e-05	0.000109299	277.234	175.565	NOBIAS
g10559	134.279	-1.36968	0.429135	-3.19173	0.00141422	0.00625078	1.45196	0.820978	FB			Des.10513	1.1432	0.642204	0.723565	0.887555	0.37478	NA	0.0161275	0.148099	NOBIAS			g10501	1.44451	-0.243267	0.563937	-0.431373	0.666197	NA	0.0283168	0.0145547	NOBIAS		mRNA.Sphaerotrichia_firma-F_contig20.8.1	36607.2	0.25854	0.176862	1.46182	0.143791	0.239043	277.219	343.725	NOBIAS
g1056	50.9237	-0.984709	0.581131	-1.69447	0.090176	0.203769	62.3041	51.8188	NOBIAS			Des.10514	541.643	0.138898	0.119897	1.15848	0.246668	0.363226	10.4608	21.2951	NOBIAS			g10502	0.345216	0.174643	0.36097	0.483817	0.628516	NA	0	0.00671144	NOBIAS		mRNA.Sphaerotrichia_firma-F_contig23917.1.1	6952.59	0.301462	0.19575	1.54003	0.123552	0.210866	275.959	352.805	NOBIAS
g10560	155.084	-0.799392	0.394475	-2.02647	0.0427167	0.112904	8.22401	6.98107	NOBIAS			Des.10515	2.35117	0.51557	0.764731	0.674185	0.500194	0.624801	0.0191506	0.0644556	NOBIAS			g10503	962.638	-0.664975	0.398382	-1.66919	0.09508	0.232829	90.0416	57.9608	NOBIAS		mRNA.Sphaerotrichia-firma-M_Contig2150.2.2	23746.8	0.0545511	0.173382	0.314629	0.753043	0.825085	275.1	293.623	NOBIAS
g10562	0.22632	0.200301	1.45711	0.137464	0.890664	NA	0	1.43805	NOBIAS			Des.10516	12.0638	-4.491	0.699734	-6.41815	1.37937e-10	7.21637e-10	4.55863	0	FB			g10504	612.1	0.66342	0.59257	1.11956	0.262899	0.474449	4.83468	22.0521	NOBIAS		mRNA.Sphaerotrichia-firma-M_Contig10344.1.1	823.38	-0.234169	0.241572	-0.969354	0.332369	0.448728	274.234	247.888	NOBIAS
g10564	120.456	-0.245138	0.455666	-0.537978	0.590592	0.751801	2.65137	3.34445	NOBIAS			Des.10517	5.98305	-3.51055	0.741489	-4.73447	2.19633e-06	7.91222e-06	3.89294	0	FB			g10505	1491.19	0.13635	0.145856	0.934828	0.349877	0.569699	110.616	134.294	NOBIAS		mRNA.Sphaerotrichia_firma-F_contig7837.1.1	4939.92	0.129723	0.165374	0.784426	0.43279	0.548712	274.077	312.851	NOBIAS
g10565	757.13	-0.223275	0.258225	-0.864651	0.387231	0.57934	66.4125	86.7905	NOBIAS			Des.10518	15.4061	-4.2597	0.642558	-6.62928	3.37329e-11	1.83684e-10	4.86074	0.100638	FB			g10506	1751.76	2.95935	0.163653	18.0831	4.33061e-73	1.61864e-71	15.4543	134.275	MB		mRNA.Sphaerotrichia_firma-F_contig2229.1.1	4292.01	0.507671	0.282483	1.79718	0.0723078	0.13849	273.882	412.05	NOBIAS
g10566	227.624	-1.49224	0.320312	-4.65869	3.18228e-06	2.75452e-05	7.50143	3.95931	FB			Des.10519	2888.17	-5.02854	0.113726	-44.2162	0	0	102.047	5.6295	FB			g10507	80.9363	-0.119546	0.252969	-0.472571	0.63652	0.800836	20.7861	20.5254	NOBIAS		mRNA.Sphaerotrichia_firma-F_contig19964.3.1	179.176	-0.234818	0.255013	-0.920807	0.357151	0.474206	273.449	244.026	NOBIAS
g10568	28.631	0.687099	0.788311	0.871608	0.383422	0.575451	6.22157	14.5302	NOBIAS			Des.1052	292.06	-1.96386	0.162158	-12.1108	9.26261e-34	1.35497e-32	44.2471	20.5777	FB			g10509	293.317	-0.0366957	0.125094	-0.293344	0.769259	0.88406	14.7222	15.7632	NOBIAS		mRNA.Sphaerotrichia_firma-F_contig17794.1.2	642.939	-0.19399	0.194972	-0.994965	0.319753	0.435549	273.122	255.226	NOBIAS
g10569	79.203	1.20448	0.455577	2.64386	0.00819656	0.0288403	1.85675	6.55145	MB			Des.10520	65.8985	0.665206	0.275847	2.4115	0.0158869	0.0332183	1.70329	4.97972	NOBIAS			g1051	2.68097	0.639917	0.632405	1.01188	0.311596	0.530356	0.207847	0.496484	NOBIAS		mRNA.Sphaerotrichia-firma-M_Contig3391.3.1	644.962	-0.422298	0.147729	-2.85859	0.00425527	0.0128448	273.089	216.753	NOBIAS
g1057	131.604	0.216783	0.383988	0.564556	0.572376	0.737999	2.16215	3.81799	NOBIAS			Des.10521	876.117	3.27417	0.160056	20.4565	5.26093e-93	2.71106e-91	2.11001	37.663	MB			g10510	311.905	0.0653755	0.205557	0.318041	0.750453	0.872644	51.1252	59.0043	NOBIAS		mRNA.Sphaerotrichia_firma-F_contig2480.1.1	4023.56	-0.214842	0.245672	-0.874507	0.381842	0.498368	272.764	244.12	NOBIAS
g10572	4.58274	3.55259	1.51743	2.34119	0.0192225	0.0590175	0	0.267954	NOBIAS			Des.10523	1959.64	0.371715	0.103493	3.59168	0.000328557	0.00091881	17.9801	42.6503	NOBIAS			g10511	7281.76	0.049976	0.184969	0.270186	0.787017	0.895627	1204.28	1355.82	NOBIAS		mRNA.Sphaerotrichia_firma-F_contig430.19.1	2810.81	0.464735	0.182389	2.54804	0.0108331	0.0287104	272.762	397.698	NOBIAS
g10574	118.137	-0.712905	0.389882	-1.82852	0.0674719	0.162931	1.86665	1.69491	NOBIAS			Des.10525	295.616	0.724155	0.183362	3.94931	7.83776e-05	0.000237458	5.58649	17.0433	NOBIAS			g10512	48315.1	-0.223913	0.19864	-1.12723	0.259646	0.470509	521.036	474.497	NOBIAS		mRNA.Sphaerotrichia_firma-F_contig11258.1.3	3979.34	-0.358395	0.261236	-1.37192	0.170087	0.270551	272.514	222.478	NOBIAS
g10575	0.159889	0.197912	1.45707	0.135829	0.891957	NA	0	0.0220532	NOBIAS			Des.10526	1546.22	0.262555	0.0793897	3.30717	0.000942446	0.00246452	20.2717	44.639	NOBIAS			g10513	0.176208	-0.0806009	0.36097	-0.22329	0.82331	NA	0.0114881	0	NOBIAS		mRNA.Sphaerotrichia-firma-M_Contig1181.8.1	1589.85	0.0425517	0.220714	0.192791	0.847123	0.893808	272.394	300.691	NOBIAS
g10576	58.4121	-0.0634667	0.495287	-0.128141	0.898037	0.946627	10.2058	14.9062	NOBIAS			Des.10527	8.83716	-0.211448	0.626353	-0.337586	0.735675	0.821386	0.329143	0.49471	NOBIAS			g10515	1.76033	-0.223998	0.584462	-0.383255	0.701531	0.84291	0.0466717	0.0290675	NOBIAS		mRNA.Sphaerotrichia_firma-F_contig3413.2.1	2037.39	-0.141535	0.421268	-0.335975	0.73689	0.812847	271.893	250.895	NOBIAS
g10577	163.946	0.214711	0.413119	0.519732	0.603251	0.760933	1.62048	2.82239	NOBIAS			Des.10528	504.036	-1.12693	0.117266	-9.61009	7.24877e-22	7.07832e-21	6.24366	5.21311	FB			g10516	0.635449	0.00790476	0.524758	0.0150636	0.987981	NA	0.0796609	0.0915041	NOBIAS		mRNA.Sphaerotrichia_firma-F_contig813.9.1	15560.9	0.141809	0.182544	0.776852	0.437246	0.553006	271.841	311.33	NOBIAS
g10578	21.5965	0.98539	0.885162	1.11323	0.265609	0.448018	1.1772	4.1756	NOBIAS			Des.1053	2220.55	-0.364826	0.08173	-4.46379	8.05216e-06	2.74796e-05	30.1996	43.0395	NOBIAS			g10517	158.323	0.106184	0.166846	0.636419	0.524503	0.717214	23.1074	27.2308	NOBIAS		mRNA.Sphaerotrichia_firma-F_contig2150.3.1	24005.8	-0.14061	0.116767	-1.20419	0.228515	0.338224	271.469	254.486	NOBIAS
g10579	25.3522	0.555554	0.705557	0.787398	0.431049	0.61937	0.148699	0.341131	NOBIAS			Des.10531	58.4003	0.959971	0.287903	3.33436	0.000854959	0.00225097	7.35508	26.4343	NOBIAS			g10519	23711.7	-0.270913	0.109299	-2.47865	0.0131882	0.0487956	1148.44	1040.15	NOBIAS		mRNA.Sphaerotrichia_firma-F_contig1824.4.2	3526.04	-0.047985	0.16737	-0.286701	0.774341	0.84144	271.415	274.868	NOBIAS
g1058	227.373	-0.17063	0.445707	-0.382831	0.701845	0.831309	4.8906	6.34924	NOBIAS			Des.10533	0.856171	-0.316262	0.667133	-0.474061	0.635456	NA	0.0460154	0.0278324	NOBIAS			g1052	56.8461	0.325626	0.257601	1.26407	0.206204	0.405947	0.622842	0.842162	NOBIAS		mRNA.Sphaerotrichia_firma-F_contig1546.1.3	17784.1	-0.726067	0.209218	-3.47039	0.000519697	0.00205876	270.51	167.261	NOBIAS
g10581	103.01	-0.238597	0.428628	-0.556652	0.577765	0.741891	10.2128	12.8395	NOBIAS			Des.10534	4.06882	0.811491	0.73308	1.10696	0.26831	0.389031	0.114795	0.499542	NOBIAS			g10521	0.472414	-0.238679	0.361691	-0.659897	0.50932	NA	0.0501359	0	NOBIAS		mRNA.Sphaerotrichia-firma-M_Contig22358.1.1	481.487	-1.49336	0.246237	-6.06474	1.32167e-09	1.57801e-08	269.95	101.879	FB
g10583	6656.4	-1.8129	0.243358	-7.44953	9.36734e-14	3.16599e-12	189.151	79.6608	FB			Des.10535	1027.62	-1.78901	0.114035	-15.6883	1.81891e-55	4.67596e-54	56.5831	29.7444	FB			g10523	1842.12	-0.435203	0.29213	-1.48976	0.136287	0.302163	791.632	606.055	NOBIAS		mRNA.Sphaerotrichia_firma-F_contig11950.1.1	1991.45	1.00085	0.147987	6.76312	1.35054e-11	2.0901e-10	269.641	570.742	MB
g10584	1444.43	-2.24841	0.273141	-8.23167	1.84615e-16	9.64802e-15	13.9801	4.31624	FB			Des.10537	1.09976	0.487112	0.729378	0.667846	0.504232	NA	0.0209564	0.091951	NOBIAS			g10524	723.848	0.471595	0.171471	2.7503	0.00595415	0.0245151	5.9049	8.70473	NOBIAS		mRNA.Sphaerotrichia-firma-M_Contig3084.1.1	350.502	-0.236982	0.205779	-1.15163	0.249472	0.361108	269.602	244.072	NOBIAS
g10585	103.459	4.49621	0.591437	7.60218	2.91192e-14	1.07456e-12	0.0860645	3.3516	MB			Des.10538	1.4695	-0.341187	0.758872	-0.449597	0.653001	NA	0.0492742	0.052615	NOBIAS			g10525	487.931	0.639731	0.25153	2.54336	0.0109792	0.0416384	8.72553	15.1899	NOBIAS		mRNA.Sphaerotrichia_firma-F_contig15599.1.1	5134.24	-0.160218	0.237721	-0.673976	0.500326	0.612509	269.531	255.52	NOBIAS
g10586	76.3737	-0.977555	0.472934	-2.067	0.0387338	0.104629	162.694	127.379	NOBIAS			Des.10539	2.5927	-0.357227	0.756016	-0.472512	0.636561	0.741924	0.0959848	0.120261	NOBIAS			g10526	46.2545	-0.245988	0.274224	-0.897034	0.369701	0.589252	0.976164	0.890576	NOBIAS		mRNA.Sphaerotrichia_firma-F_contig969.15.1	1039.3	-0.840853	0.162523	-5.17375	2.29441e-07	1.91034e-06	267.339	157.582	NOBIAS
g10587	1968.11	-0.0106024	0.283547	-0.0373922	0.970172	0.984657	36.8612	56.3257	NOBIAS			Des.10542	1493.01	-1.74366	0.0830372	-20.9985	6.76896e-98	3.72523e-96	50.9129	27.79	FB			g10527	1162.12	0.677861	0.138049	4.91031	9.09341e-07	7.03274e-06	9.73595	16.5869	NOBIAS		mRNA.Sphaerotrichia_firma-F_contig31703.1.1	265.218	-0.412703	0.184527	-2.23654	0.0253165	0.0583415	267.158	215.085	NOBIAS
g10588	10.7493	0.0979166	0.978096	0.100109	0.920258	0.957675	13.9573	24.9104	NOBIAS			Des.10543	460.513	0.0517912	0.128254	0.403818	0.686346	0.78265	16.7547	32.0875	NOBIAS			g10528	0.15665	0.0895619	0.36097	0.248115	0.804046	NA	0	0.0324313	NOBIAS		mRNA.Sphaerotrichia_firma-F_contig480.20.1	1617.41	-0.597303	0.213636	-2.79589	0.00517565	0.0152059	266.204	183.277	NOBIAS
g10589	114.201	-1.52931	0.437671	-3.49421	0.000475472	0.00239684	36.934	19.5725	FB			Des.10544	771.008	0.380383	0.114544	3.32084	0.000897465	0.00235904	18.3961	46.2822	NOBIAS			g1053	129.165	0.0827373	0.22441	0.368688	0.71236	0.847348	3.72605	4.26163	NOBIAS		mRNA.Sphaerotrichia_firma-F_contig480.2.3	5998.35	0.382765	0.16984	2.25368	0.0242163	0.0562491	265.514	361.824	NOBIAS
g10590	54.0308	0.511388	0.534091	0.957491	0.338319	0.528098	0.961763	2.07341	NOBIAS			Des.10545	31.9432	-0.54929	0.390815	-1.4055	0.159873	0.254777	1.58325	1.87295	NOBIAS			g10530	243.564	0.218315	0.258503	0.844535	0.398371	0.615181	8.39429	10.7079	NOBIAS		mRNA.Sphaerotrichia_firma-F_contig18854.1.1	582.978	0.825377	0.165327	4.99238	5.96388e-07	4.60484e-06	264.111	496.912	NOBIAS
g10593	0.589937	-0.159236	1.46858	-0.108429	0.913656	NA	0.0141641	0.0133875	NOBIAS			Des.10546	17819.4	0.128717	0.0690615	1.86381	0.0623491	0.113441	479.693	895.31	NOBIAS			g10531	125.681	0.587415	0.223673	2.62623	0.00863377	0.0339535	0.579422	0.939423	NOBIAS		mRNA.Sphaerotrichia_firma-F_contig1671.1.1	2230.33	-0.496487	0.281162	-1.76584	0.0774221	0.145859	264.047	191.675	NOBIAS
g10594	0.546099	0.710002	1.46854	0.483474	0.628759	NA	0	3.81197	NOBIAS			Des.10549	2.41028	-0.349335	0.762786	-0.457973	0.646972	0.750755	0.129446	0.147409	NOBIAS			g10532	171.526	-0.136382	0.185806	-0.734003	0.462947	0.665897	5.27093	5.18621	NOBIAS		mRNA.Sphaerotrichia_firma-F_contig4854.2.1	14835.6	-0.702393	0.159034	-4.41663	1.00251e-05	6.01795e-05	263.582	166.807	NOBIAS
g10595	9.35011	4.72616	1.39573	3.38615	0.000708808	0.00340959	0	6.34959	MB			Des.1055	77.5522	-0.0871459	0.303097	-0.287518	0.773716	0.848073	1.35895	2.37109	NOBIAS			g10533	350.22	-0.0272011	0.153338	-0.177393	0.8592	0.934222	2.73809	2.85709	NOBIAS		mRNA.Sphaerotrichia_firma-F_contig222.9.1	2120.07	0.150534	0.255152	0.589977	0.555206	0.662419	263.522	306.815	NOBIAS
g10596	139.557	5.24206	0.597634	8.77135	1.76536e-18	1.24207e-16	0.0358658	2.41296	MB			Des.10550	5538.99	0.0926161	0.0894324	1.0356	0.300389	0.424363	210.767	411.973	NOBIAS			g10535	66.0048	-0.0687751	0.263172	-0.261332	0.793837	0.899795	4.91078	5.13077	NOBIAS		mRNA.Sphaerotrichia_firma-F_contig1634.4.1	11039.5	-0.683949	0.156701	-4.36468	1.27309e-05	7.48151e-05	263.318	169.585	NOBIAS
g10598	40.9215	-0.391037	0.618555	-0.632179	0.52727	0.703247	8.92915	9.81011	NOBIAS			Des.10551	2265.94	0.648349	0.100742	6.43574	1.22873e-10	6.45508e-10	32.9809	95.0855	NOBIAS			g10536	266.796	0.0782874	0.135135	0.579326	0.562369	0.74512	2.4438	2.72801	NOBIAS		mRNA.Sphaerotrichia-firma-M_Contig198.31.1	6070.38	0.298111	0.150196	1.98481	0.0471651	0.097823	263.18	337.835	NOBIAS
g106	3.90593	2.29631	1.45396	1.57934	0.114258	0.242945	0.313547	6.28571	NOBIAS			Des.10553	2175.94	-0.382814	0.077596	-4.93342	8.08022e-07	3.06681e-06	30.9838	43.6326	NOBIAS			g10537	5258.28	0.209466	0.13951	1.50144	0.133242	0.297311	148.082	183.662	NOBIAS		mRNA.Sphaerotrichia_firma-F_contig18516.1.1	1193.3	-0.838485	0.162943	-5.14589	2.66259e-07	2.1963e-06	262.881	154.767	NOBIAS
g1060	1186.3	-0.346393	0.232215	-1.49169	0.135781	0.276838	11.4921	13.6055	NOBIAS			Des.10554	6.88084	0.785049	0.650138	1.20751	0.227235	0.340087	0.104726	0.37567	NOBIAS			g10538	0.15665	0.0895619	0.36097	0.248115	0.804046	NA	0	0.00621318	NOBIAS		mRNA.Sphaerotrichia-firma-M_Contig1465.5.2	30179.5	1.00727	0.227929	4.41922	9.90582e-06	5.9593e-05	260.795	546.651	MB
g10602	45.7395	-0.0101941	0.586677	-0.0173759	0.986137	0.992338	2.45449	3.67625	NOBIAS			Des.10555	1929.24	-0.349287	0.0853784	-4.09104	4.29435e-05	0.000134712	81.3608	116.909	NOBIAS			g10539	37781.6	-0.66346	0.098135	-6.76068	1.37341e-11	1.44966e-10	1240.3	843.754	NOBIAS		mRNA.Sphaerotrichia_firma-F_contig2007.8.1	23956.5	-0.436791	0.144443	-3.02398	0.00249474	0.00809132	260.754	197.5	NOBIAS
g10603	81.8466	1.12103	0.445723	2.51509	0.0119002	0.0395478	5.92099	20.1487	MB			Des.10556	90.0769	0.0389974	0.256757	0.151884	0.879278	0.923098	25.3259	48.1792	NOBIAS			g1054	1316.71	0.0800658	0.0840801	0.952257	0.340967	0.560658	8.08071	9.09419	NOBIAS		mRNA.Sphaerotrichia-firma-M_Contig5789.6.1	1006.88	-0.310193	0.332281	-0.933525	0.350549	0.467737	260.688	219.692	NOBIAS
g10604	148.518	-0.44326	0.418733	-1.05857	0.289794	0.475677	2.9774	3.2294	NOBIAS			Des.10557	0.640429	-0.46145	0.551961	-0.836019	0.403144	NA	0.31341	0	NOBIAS			g10540	180.599	-0.247451	0.180574	-1.37036	0.170574	0.355313	15.9568	14.7872	NOBIAS		mRNA.Sphaerotrichia_firma-F_contig4999.4.1	26544	0.143625	0.366876	0.391483	0.695441	0.779819	259.588	293.464	NOBIAS
g10606	4.3814	0.646356	1.30049	0.497009	0.619183	0.772622	0.576117	1.54973	NOBIAS			Des.1056	17.9369	0.513634	0.543055	0.945824	0.344238	0.472931	0.783794	2.17216	NOBIAS			g10541	693.749	0.0384034	0.156193	0.245871	0.805782	0.906737	58.0591	66.2299	NOBIAS		mRNA.Sphaerotrichia_firma-F_contig1383.2.1	10100.3	-0.376671	0.184039	-2.0467	0.040688	0.0867029	259.278	205.325	NOBIAS
g10607	16.0632	5.52171	1.32514	4.16687	3.08805e-05	0.000211188	0	1.93429	MB			Des.10562_Des.10563	89.8469	-0.934716	0.228656	-4.08786	4.35367e-05	0.000136498	5.67596	5.32456	NOBIAS			g10543	824.266	-0.132157	0.0891656	-1.48215	0.138301	0.305091	69.7253	70.0981	NOBIAS		mRNA.Sphaerotrichia_firma-F_contig1665.4.2	32612.7	-0.239416	0.251748	-0.951015	0.341597	0.458375	258.612	226.412	NOBIAS
g10608	461.21	-0.606197	0.273068	-2.21995	0.0264224	0.0764921	10.9565	10.9291	NOBIAS			Des.10564	38.6011	-0.716532	0.340838	-2.10227	0.03553	0.069056	5.16424	5.53785	NOBIAS			g10545	543.278	-2.35966	0.308907	-7.63874	2.19362e-14	2.59808e-13	59.3681	11.2955	FB		mRNA.Sphaerotrichia_firma-F_contig931.1.3	23296.8	0.360702	0.228347	1.57963	0.114193	0.198447	257.582	339.372	NOBIAS
g1061	60.7479	3.51954	1.35262	2.60201	0.00926794	0.0320243	0.0251857	0.927434	MB			Des.10565	1.7107	-0.0762659	0.749725	-0.101725	0.918975	NA	0.0767005	0.125206	NOBIAS			g10546	824.407	-0.595072	0.188067	-3.16415	0.00155535	0.00750324	112.164	80.3221	NOBIAS		mRNA.Sphaerotrichia_firma-F_contig1100.5.1	4268.1	-0.0446255	0.174023	-0.256435	0.797615	0.859047	257.51	260.246	NOBIAS
g10612	48.6311	-0.438328	0.628908	-0.696966	0.485824	0.668036	2.41383	2.56643	NOBIAS			Des.10568	168.604	2.5016	0.205176	12.1925	3.40953e-34	5.06603e-33	5.87267	63.22	MB			g10548	0.321086	0.0044805	0.36097	0.0124124	0.990097	NA	0.00598002	0.00721791	NOBIAS		mRNA.Sphaerotrichia_firma-F_contig705.7.1	808.241	-0.292225	0.132858	-2.19952	0.0278409	0.0632504	256.705	223.084	NOBIAS
g10613	107.071	6.30745	0.799032	7.89386	2.92983e-15	1.26437e-13	0.0123033	2.19045	MB			Des.10570	2.36195	1.35338	0.764834	1.76951	0.0768096	0.136167	0.0134712	0.298519	NOBIAS			g10549	172.054	7.05527	0.49477	14.2597	3.90145e-46	9.15938e-45	0	24.3619	MB		mRNA.Sphaerotrichia_firma-F_contig28898.1.1	1064.37	0.00430293	0.183022	0.0235105	0.981243	0.987397	256.614	275.048	NOBIAS
g10614	451.193	-0.562279	0.279413	-2.01236	0.0441821	0.116187	7.16457	7.37502	NOBIAS			Des.10572	465.331	-0.113382	0.146732	-0.772715	0.439691	0.566972	16.905	28.7423	NOBIAS			g1055	523.017	-0.124724	0.128008	-0.974345	0.329885	0.549489	16.7079	16.485	NOBIAS		mRNA.Sphaerotrichia_firma-F_contig5485.2.1	9112.16	-0.294101	0.187833	-1.56576	0.117404	0.202528	256.321	217.325	NOBIAS
g10615	158.18	0.360471	0.351658	1.02506	0.305335	0.493024	15.3195	29.7956	NOBIAS			Des.10573	12.7152	1.45139	0.603741	2.40399	0.0162173	0.0338032	0.121608	0.712915	MB			g10550	1046.32	-0.109104	0.219917	-0.496117	0.619812	0.789484	92.1344	94.0131	NOBIAS		mRNA.Sphaerotrichia-firma-M_Contig17242.1.1	1364.06	-1.89176	0.227839	-8.30303	1.01485e-16	2.80126e-15	255.088	72.4399	FB
g10616	1112.25	-0.393544	0.277987	-1.41569	0.156865	0.308108	7.55161	8.58529	NOBIAS			Des.10574	18.1089	0.0289058	0.45401	0.0636678	0.949235	0.969328	0.371287	0.702088	NOBIAS			g10551	214.79	-0.118481	0.359853	-0.329247	0.741969	0.867326	10.4733	10.3672	NOBIAS		mRNA.Sphaerotrichia_firma-F_contig54.13.1	33658.9	0.112593	0.218783	0.514632	0.60681	0.706392	254.759	284.952	NOBIAS
g10617	10.8989	-0.258074	1.14918	-0.224572	0.822312	0.90542	5.99165	8.49019	NOBIAS			Des.10575	405.306	0.204009	0.129893	1.5706	0.116276	0.19483	6.33702	17.4501	NOBIAS			g10552	457.209	0.374339	0.117568	3.18402	0.00145247	0.00704688	16.688	23.6896	NOBIAS		mRNA.Sphaerotrichia_firma-F_contig6640.2.1	17491.4	0.205752	0.273773	0.751544	0.452325	0.567287	254.649	301.582	NOBIAS
g10618	42.7401	0.381247	0.668674	0.570154	0.568573	0.734773	6.37765	12.2806	NOBIAS			Des.10576	1.77151	0.620669	0.76489	0.811449	0.417108	0.546613	0.0271895	0.12494	NOBIAS			g10554	0.470961	-0.23828	0.361678	-0.65882	0.510011	NA	0.0812301	0	NOBIAS		mRNA.Sphaerotrichia_firma-F_contig8827.1.1	7277.89	-0.0478678	0.188757	-0.253594	0.799809	0.860615	254.232	253.44	NOBIAS
g10619	3.04892	0.603495	1.49514	0.403638	0.686479	0.820381	0.169147	0.54974	NOBIAS			Des.10577	1000.17	-0.695523	0.110953	-6.26864	3.64211e-10	1.83923e-09	31.4439	35.6624	NOBIAS			g10555	5.99753	-0.736077	0.602342	-1.22203	0.221698	0.424924	0.195008	0.0994832	NOBIAS		mRNA.Sphaerotrichia_firma-F_contig7450.2.1	468.968	0.381484	0.230183	1.6573	0.097458	0.175433	253.761	352.834	NOBIAS
g1062	1.95808	2.26548	1.59822	1.41751	0.156335	0.307333	0	0.274371	NOBIAS			Des.10579	784.603	0.234129	0.0980469	2.38792	0.0169438	0.0352273	55.3587	119.754	NOBIAS			g10556	2.16405	-0.721639	0.628274	-1.14861	0.250719	0.460337	0.150726	0.0439951	NOBIAS		mRNA.Sphaerotrichia_firma-F_contig18084.1.1	2019.89	0.721209	0.156356	4.6126	3.97656e-06	2.60873e-05	253.686	442.373	NOBIAS
g10620	76.2572	-1.81765	0.506034	-3.59196	0.000328201	0.00173069	0.595839	0.242384	FB			Des.1058	1.48851	0.570331	0.756097	0.754309	0.450664	NA	0.0264668	0.149186	NOBIAS			g10557	0.345552	0.0044805	0.36097	0.0124124	0.990097	NA	0.0158506	0.0206476	NOBIAS		mRNA.Sphaerotrichia_firma-F_contig2140.9.3	12901.3	0.184883	0.128106	1.4432	0.148964	0.245288	253.085	297.605	NOBIAS
g10621	308.005	-0.334352	0.289489	-1.15497	0.248101	0.427891	7.71007	9.23917	NOBIAS			Des.10580	3.12989	-0.391564	0.76281	-0.513318	0.607729	0.718813	0.14573	0.150936	NOBIAS			g10558	143.743	0.798838	0.301794	2.64696	0.00812188	0.0321416	1.35152	2.62581	NOBIAS		mRNA.Sphaerotrichia_firma-F_contig38060.1.2	1068.46	-0.53123	0.226196	-2.34854	0.0188473	0.0457702	251.912	182.4	NOBIAS
g10623	201.337	0.757902	0.361315	2.09762	0.0359386	0.0986552	0.999663	2.60534	NOBIAS			Des.10581	67427.7	-0.783114	0.128595	-6.08976	1.13078e-09	5.50782e-09	4157.4	4446.93	NOBIAS			g10559	1707.04	0.158386	0.109142	1.45119	0.146726	0.318559	20.3589	24.3618	NOBIAS		mRNA.Sphaerotrichia_firma-F_contig1218.7.2	28995.5	0.381601	0.178993	2.13193	0.0330124	0.0727272	251.676	340.187	NOBIAS
g10624	809.949	0.0946343	0.264419	0.357895	0.720422	0.84385	4.4941	7.22735	NOBIAS			Des.10582	6.02639	0.58678	0.678521	0.864794	0.387152	0.516923	0.103	0.362701	NOBIAS			g1056	26.5248	1.10213	0.429545	2.56582	0.0102933	0.0395026	0.708799	1.92557	MB		mRNA.Sphaerotrichia_firma-F_contig32733.1.1	25611.4	4.65364	0.299034	15.5622	1.3145e-54	2.23914e-52	251.209	6947	MB
g10625	67.2185	0.789965	0.619212	1.27576	0.202041	0.369506	0.854205	2.21656	NOBIAS			Des.10583	795.314	0.282657	0.100496	2.81262	0.00491397	0.0113716	14.447	32.2951	NOBIAS			g10561	33.4927	-5.01765	0.55161	-9.09637	9.33978e-20	1.31796e-18	4.83807	0	FB		mRNA.Sphaerotrichia_firma-F_contig14.1.11	14924.4	-0.158458	0.182098	-0.870181	0.384201	0.500492	250.765	232.724	NOBIAS
g10626	54.747	0.15584	0.63903	0.24387	0.807332	0.896914	0.139546	0.225253	NOBIAS			Des.10584	1.46341	0.373498	0.752208	0.496536	0.619516	NA	0.0500858	0.172541	NOBIAS			g10562	66.4014	-5.55293	0.486932	-11.4039	3.99751e-30	7.09867e-29	4.87919	0.0223185	FB		mRNA.Sphaerotrichia_firma-F_contig2346.1.2	4869.16	-0.467114	0.168223	-2.77675	0.00549059	0.0160102	250.652	188.31	NOBIAS
g10628	23.8891	0.548593	0.709424	0.773293	0.439349	0.626746	2.65327	6.10762	NOBIAS			Des.10585	321.11	-0.1088	0.138642	-0.784759	0.432595	0.560781	11.2529	19.0144	NOBIAS			g10563	2.47294	0.109508	0.634438	0.172606	0.862961	0.935341	0.111133	0.138136	NOBIAS		mRNA.Sphaerotrichia_firma-F_contig7559.2.1	5675.62	-0.0505189	0.154365	-0.327269	0.743464	0.817778	250.177	250.459	NOBIAS
g10629	1128.6	-1.04339	0.241321	-4.32366	1.53463e-05	0.000112299	13.4578	9.78495	FB			Des.10586	3100.44	0.321966	0.0778769	4.1343	3.56043e-05	0.000113066	52.8718	121.517	NOBIAS			g10564	201.641	0.0464439	0.173018	0.268435	0.788365	0.896233	12.4966	14.1601	NOBIAS		mRNA.Sphaerotrichia_firma-F_contig3835.1.2	15188.6	0.213739	0.132291	1.61568	0.106164	0.187494	250.068	299.052	NOBIAS
g1063	4.88086	2.7746	1.40671	1.9724	0.0485639	0.125054	0.60353	12.324	NOBIAS			Des.10588	3.26619	-0.400867	0.739782	-0.541871	0.587907	0.701664	0.188932	0.220339	NOBIAS			g10565	111.491	-1.83002	0.270547	-6.76415	1.3409e-11	1.41761e-10	5.4502	1.51748	FB		mRNA.Sphaerotrichia_firma-F_contig10855.2.1	3159.21	-7.33928	0.334801	-21.9213	1.62704e-106	8.60948e-104	249.424	1.42121	FB
g10631	121.105	-1.25755	0.502902	-2.50059	0.0123986	0.0408736	194.206	131.825	FB			Des.10589	2219.09	-0.0305542	0.0807844	-0.378219	0.705268	0.797568	62.8343	112.838	NOBIAS			g10566	0.164099	0.0895619	0.36097	0.248115	0.804046	NA	0	0.0167663	NOBIAS		mRNA.Sphaerotrichia_firma-F_contig1741.17.1	4353.31	0.171157	0.181838	0.941265	0.346569	0.463546	249.097	292.981	NOBIAS
g10632	30.1108	0.26159	0.651949	0.401243	0.688241	0.821834	0.89355	1.6364	NOBIAS			Des.10590	2.17749	-0.225372	0.763045	-0.295359	0.76772	0.843948	0.0843896	0.113806	NOBIAS			g10567	426.837	-0.0433529	0.104264	-0.415798	0.677558	0.827826	10.0327	10.4694	NOBIAS		mRNA.Sphaerotrichia_firma-F_contig19882.2.1	1189.34	-0.019017	0.181705	-0.104658	0.916647	0.943741	249.072	260.517	NOBIAS
g10634	0.935108	-1.54334	1.56172	-0.988226	0.323042	NA	1.11068	0	NOBIAS			Des.10591	3.5756	-0.707763	0.765369	-0.924734	0.355104	0.483872	0.185606	0.133591	NOBIAS			g10568	1031.33	0.222431	0.1473	1.51006	0.131028	0.293312	40.2793	51.4247	NOBIAS		mRNA.Sphaerotrichia_firma-F_contig28023.1.1	202.406	0.0573826	0.404755	0.141771	0.887261	0.922653	247.95	285.978	NOBIAS
g10635	1.58167	0.319011	1.56692	0.203591	0.838673	NA	0.139876	0.313929	NOBIAS			Des.10593	13.7425	0.394445	0.509019	0.774912	0.438391	0.565935	0.353246	0.868518	NOBIAS			g10569	287.054	-0.220543	0.145567	-1.51507	0.129756	0.291503	19.3494	18.1548	NOBIAS		mRNA.Sphaerotrichia-firma-M_Contig12960.1.1	646.301	-0.176859	0.16174	-1.09347	0.274186	0.388591	247.774	232.874	NOBIAS
g10636	80.9305	1.40479	0.475889	2.95192	0.00315806	0.0126297	1.84537	7.47448	MB			Des.10594	0.576962	0.50121	0.6359	0.78819	0.430586	NA	0	0.0563709	NOBIAS			g1057	712.354	0.275911	0.0962829	2.86563	0.00416177	0.0180389	15.3151	20.1214	NOBIAS		mRNA.Sphaerotrichia_firma-F_contig26.21.2	20786.8	0.0915566	0.343963	0.266181	0.7901	0.853456	247.568	269.121	NOBIAS
g10637	2.09094	2.36826	1.59405	1.48569	0.137362	0.279296	0	0.390736	NOBIAS			Des.10595	5313.52	0.145861	0.069647	2.0943	0.0362336	0.0702199	119.174	242.052	NOBIAS			g10570	467.527	0.451217	0.119717	3.76903	0.000163886	0.000957198	11.6167	17.1325	NOBIAS		mRNA.Sphaerotrichia_firma-F_contig3912.2.2	3538.36	-0.0346811	0.141802	-0.244575	0.806786	0.865009	246.996	252.226	NOBIAS
g10638	3.05027	2.95421	1.56012	1.89358	0.0582806	0.144956	0	22.1886	NOBIAS			Des.10599	0.457947	-0.0449473	0.601654	-0.0747061	0.940449	NA	0.0145983	0.0247033	NOBIAS			g10571	2194.4	-0.086467	0.1611	-0.536729	0.591455	0.767472	340.078	351.424	NOBIAS		mRNA.Sphaerotrichia_firma-F_contig878.8.1	19512.8	0.588997	0.137083	4.29663	1.73413e-05	9.91216e-05	246.993	384.479	NOBIAS
g10639	111.442	0.650114	0.392923	1.65456	0.0980142	0.217113	1.46022	3.47256	NOBIAS			Des.106	2783.49	-0.990754	0.105604	-9.38181	6.48508e-21	6.06611e-20	238.632	220.266	NOBIAS			g10573	303.883	0.259459	0.138542	1.87278	0.0610986	0.167931	48.9298	64.9309	NOBIAS		mRNA.Sphaerotrichia_firma-F_contig2194.7.2	4852.65	0.112267	0.182512	0.61512	0.538475	0.647612	246.87	278.999	NOBIAS
g1064	32.9839	0.188331	0.624338	0.301649	0.76292	0.870959	3.20192	5.54031	NOBIAS			Des.1060	3.74001	-0.804793	0.747181	-1.07711	0.281433	0.403476	0.0785781	0.0577397	NOBIAS			g10575	29.6956	2.01114	0.522333	3.8503	0.000117972	0.000706544	0.513091	3.3808	MB		mRNA.Sphaerotrichia_firma-F_contig37447.1.1	319.125	-0.636202	0.309662	-2.05451	0.0399268	0.0854691	246.473	165.716	NOBIAS
g10640	2.65128	0.504053	1.46555	0.343935	0.730895	0.850725	0.181168	0.48437	NOBIAS			Des.10600_Des.10602	1975.51	0.146633	0.085493	1.71515	0.0863186	0.150543	39.5404	80.1031	NOBIAS			g10576	27.3474	-0.501686	0.358628	-1.3989	0.161842	0.342121	1.72112	1.27634	NOBIAS		mRNA.Sphaerotrichia-firma-M_Contig3477.1.1	4606.1	-0.0561811	0.43275	-0.129823	0.896706	0.930025	245.816	251.423	NOBIAS
g10641	9.67643	1.81446	1.08831	1.66722	0.0954712	0.212839	0.24341	1.50792	NOBIAS			Des.10605	9.6453	1.20365	0.680771	1.76806	0.0770504	0.136509	0.198001	1.01984	NOBIAS			g10577	46.2303	-3.01959	0.437887	-6.89581	5.35574e-12	5.75441e-11	2.00722	0.19606	FB		mRNA.Sphaerotrichia-firma-M_Contig8101.2.1	5255.85	-0.146897	0.16251	-0.903925	0.366035	0.483036	245.642	231.038	NOBIAS
g10642	64.6212	1.35465	0.495832	2.73208	0.00629363	0.0230647	0.689356	2.74811	MB			Des.10606	578.864	-0.303222	0.105268	-2.88048	0.00397064	0.00933344	15.3736	22.8514	NOBIAS			g10578	1468.96	0.167911	0.0975437	1.72139	0.0851804	0.215177	58.0697	71.0818	NOBIAS		mRNA.Sphaerotrichia_firma-F_contig193.20.1	2110.77	-0.279437	0.176438	-1.58377	0.113246	0.197561	245.489	210.747	NOBIAS
g10643	3538.41	-0.779982	0.222258	-3.50935	0.000449197	0.00228093	31.5255	27.6358	NOBIAS			Des.10607	39.579	-0.987929	0.357548	-2.76307	0.00572613	0.013104	1.92832	1.68078	NOBIAS			g10579	3200.89	-0.568108	0.158092	-3.59352	0.000326238	0.00181085	29.1028	20.7285	NOBIAS		mRNA.Sphaerotrichia_firma-F_contig22.2.1	4553.58	0.246211	0.244287	1.00787	0.313515	0.429192	245.118	302.21	NOBIAS
g10644	188.748	0.125738	0.355823	0.353371	0.72381	0.846349	2.10328	3.47481	NOBIAS			Des.10608	19736	-1.65253	0.0718084	-23.0131	3.44891e-117	2.53898e-115	731.249	425.647	FB			g1058	114.408	-0.816403	0.223559	-3.65184	0.000260369	0.00146871	6.02089	3.7053	NOBIAS		mRNA.Sphaerotrichia_firma-F_contig21586.1.1	1102.53	-1.2818	0.35316	-3.62951	0.00028396	0.00120534	244.579	103.56	FB
g10645	1678.48	0.0496632	0.231967	0.214096	0.830472	0.910207	26.0498	40.8918	NOBIAS			Des.1061	306.087	0.268597	0.151986	1.76725	0.0771871	0.136666	4.03404	8.89459	NOBIAS			g10580	1631.15	0.497016	0.0903646	5.50012	3.79539e-08	3.2623e-07	5.96032	8.88102	NOBIAS		mRNA.Sphaerotrichia_firma-F_contig7779.1.2	13223.8	0.202401	0.175858	1.15093	0.24976	0.361346	243.64	288.472	NOBIAS
g10646	604.326	2.60842	0.327161	7.97292	1.54972e-15	7.02307e-14	1.90921	18.1459	MB			Des.10611	0.312566	0.166939	0.508226	0.328473	0.742554	NA	0	0.0636729	NOBIAS			g10581	0.667117	-0.527906	0.474756	-1.11195	0.266158	NA	0.0851951	0	NOBIAS		mRNA.Sphaerotrichia_firma-F_contig16057.1.1	2140.27	-0.0908298	0.363546	-0.249844	0.802708	0.862428	242.625	237.887	NOBIAS
g10647	14870.6	0.825843	0.216189	3.82	0.000133451	0.000779915	201.892	545.849	NOBIAS			Des.10613	972.283	0.331746	0.108332	3.06232	0.0021963	0.00541647	27.0781	63.0729	NOBIAS			g10582	217.336	0.150442	0.190529	0.789599	0.429762	0.639003	21.722	26.6054	NOBIAS		mRNA.Sphaerotrichia_firma-F_contig8001.4.1	1210.53	0.490864	0.212369	2.31137	0.0208125	0.0496981	242.623	360.956	NOBIAS
g10648	2174.27	-0.912984	0.251684	-3.6275	0.000286181	0.00152963	209.244	165.37	NOBIAS			Des.10614	141.843	-0.865305	0.302023	-2.86503	0.00416965	0.00975673	148.932	145.895	NOBIAS			g10583	5651.09	0.293391	0.0846799	3.46471	0.000530808	0.00282171	25.0609	32.5229	NOBIAS		mRNA.Sphaerotrichia_firma-F_contig2022.6.1	10751.9	-0.184105	0.183449	-1.00358	0.315583	0.43131	242.563	219.587	NOBIAS
g10649	2609.68	-0.334212	0.286776	-1.16541	0.243853	0.422491	44.2552	52.5008	NOBIAS			Des.10615	269.572	-1.05008	0.183159	-5.73317	9.85688e-09	4.50595e-08	9.94682	8.83057	FB			g10584	2505.66	-0.0905972	0.144014	-0.629088	0.529292	0.721657	110.319	112.714	NOBIAS		mRNA.Sphaerotrichia_firma-F_contig1185.1.1	284.179	-0.376116	0.254831	-1.47594	0.139959	0.234175	242.402	201.253	NOBIAS
g1065	20.8267	1.26036	0.784187	1.60722	0.108007	0.23333	1.0668	4.31287	NOBIAS			Des.10616	1535.08	0.307426	0.0958118	3.20865	0.00133361	0.00340139	20.9854	47.5705	NOBIAS			g10585	7100.72	0.0190265	0.124789	0.152469	0.878817	0.94334	127.037	138.939	NOBIAS		mRNA.Sphaerotrichia-firma-M_Contig7077.1.1	218.29	-0.106926	0.202144	-0.528957	0.596835	0.69749	241.822	241.542	NOBIAS
g10650	0.727232	-1.06832	1.4623	-0.730575	0.465039	NA	1.48866	0	NOBIAS			Des.10617	19.3018	-0.417759	0.450762	-0.926784	0.354039	0.482885	0.480534	0.624232	NOBIAS			g10586	376.122	0.268608	0.377937	0.71072	0.477258	0.677163	11.4187	14.9767	NOBIAS		mRNA.Sphaerotrichia_firma-F_contig16.18.4	17777.8	-1.15415	0.328375	-3.51472	0.000440216	0.00177701	241.606	111.219	FB
g10651	55.5161	0.0854974	0.515771	0.165766	0.868341	0.930556	3.84545	6.2226	NOBIAS			Des.10619	0.749669	-0.266859	0.683271	-0.390562	0.696121	NA	0.0269545	0.0233978	NOBIAS			g10588	545.754	-0.121054	0.125436	-0.965068	0.334511	0.554673	53.4839	54.5785	NOBIAS		mRNA.Sphaerotrichia-firma-M_Contig26347.1.1	1940.5	-1.13929	0.345089	-3.30145	0.000961869	0.00353871	240.926	113.31	FB
g10652	224.586	-0.760102	0.341853	-2.22348	0.0261836	0.0759344	35.0707	31.4214	NOBIAS			Des.1062	3.92624	0.611574	0.73737	0.829398	0.406879	0.536577	0.0918277	0.336051	NOBIAS			g10589	5.97506	0.153878	0.561472	0.274061	0.784037	0.893315	0.130861	0.163465	NOBIAS		mRNA.Sphaerotrichia_firma-F_contig8577.2.1	20290.1	0.107212	0.322768	0.332166	0.739764	0.814969	239.997	264.922	NOBIAS
g10654	2080.11	-0.344763	0.234908	-1.46765	0.142199	0.286744	139.323	168.78	NOBIAS			Des.10620	276.957	-1.22291	0.165459	-7.39104	1.45682e-13	9.19086e-13	10.2659	8.01614	FB			g10590	1680.78	-0.511132	0.634921	-0.805033	0.420801	0.631201	406.617	222.89	NOBIAS		mRNA.Sphaerotrichia_firma-F_contig145.3.2	12267	0.0548483	0.124456	0.440704	0.659427	0.750021	239.793	257.008	NOBIAS
g10655	8.02441	0.72796	1.08207	0.672746	0.501109	0.68123	0.251053	0.687126	NOBIAS			Des.10624	1.26374	0.00222818	0.75415	0.00295456	0.997643	NA	0.0371959	0.0738991	NOBIAS			g10591	129.94	0.0566021	0.297896	0.190006	0.849304	0.929087	6.83871	7.84205	NOBIAS		mRNA.Sphaerotrichia-firma-M_Contig4117.1.1	2327.64	0.16896	0.220016	0.767946	0.442519	0.558114	239.736	280.183	NOBIAS
g10656	47.1134	0.147263	0.555973	0.264875	0.791106	0.886458	3.028	5.11784	NOBIAS			Des.10625	484.301	0.134753	0.122953	1.09597	0.273094	0.393952	17.4909	35.3329	NOBIAS			g10592	24.31	-0.385311	0.373346	-1.03205	0.302049	0.519182	1.69772	1.38888	NOBIAS		mRNA.Sphaerotrichia-firma-M_Contig1569.9.1	14729.1	-0.107277	0.219377	-0.489007	0.624837	0.720798	239.439	230.222	NOBIAS
g10657	80.26	-1.16357	0.476445	-2.4422	0.0145981	0.0470521	9.56851	6.22354	FB			Des.10626	114.189	0.432678	0.230497	1.87715	0.060497	0.110497	6.02528	14.8658	NOBIAS			g10594	0	NA	NA	NA	NA	NA	0	0.00250237	NOBIAS		mRNA.Sphaerotrichia_firma-F_contig2126.5.1	12401.1	-0.474039	0.213235	-2.22309	0.0262098	0.0600551	238.797	176.948	NOBIAS
g10658	0.605525	0.0221411	1.48217	0.0149383	0.988081	NA	1.0848	1.80906	NOBIAS			Des.10627	908.398	-0.38748	0.0917232	-4.22445	2.39523e-05	7.74744e-05	34.3561	48.0994	NOBIAS			g10598	605.521	0.6694	0.123521	5.41931	5.98308e-08	5.07332e-07	4.45341	7.57916	NOBIAS		mRNA.Sphaerotrichia_firma-F_contig1611.7.1	6440.19	0.323399	0.169918	1.90326	0.0570063	0.11401	238.76	312.835	NOBIAS
g10659	58.8998	0.138476	0.499074	0.277466	0.781422	0.880793	3.13103	5.32874	NOBIAS			Des.10628_Des.10629	0.0968237	-0.0181503	0.504193	-0.0359988	0.971283	NA	0	0.0145192	NOBIAS			g10599	203.312	-0.278824	0.150851	-1.84835	0.0645521	0.174708	11.311	10.2061	NOBIAS		mRNA.Sphaerotrichia_firma-F_contig6158.1.1	3413.18	-1.43137	0.128371	-11.1503	7.136e-29	4.3286e-27	238.387	92.4312	FB
g10660	810.578	-0.347148	0.30847	-1.12539	0.260426	0.442203	12.3215	14.396	NOBIAS			Des.1063	1.10527	0.986062	0.710823	1.38721	0.165378	NA	0	0.174655	NOBIAS			g106	486.003	-0.341562	0.126232	-2.70582	0.00681355	0.0275879	17.5436	15.0949	NOBIAS		mRNA.Sphaerotrichia_firma-F_contig231.14.1	14783.1	-0.361418	0.156527	-2.30899	0.0209444	0.049937	237.652	191.909	NOBIAS
g10661	709.549	0.120718	0.25069	0.481545	0.630129	0.780304	4.23864	6.92231	NOBIAS			Des.10631	2.02786	0.232413	0.765052	0.303787	0.76129	0.838895	0.0706732	0.16699	NOBIAS			g1060	234.543	-0.326654	0.184912	-1.76654	0.0773051	0.200307	6.1194	5.19884	NOBIAS		mRNA.Sphaerotrichia_firma-F_contig477.17.3	13580.5	-1.53377	0.413304	-3.71101	0.000206433	0.000908348	237.521	80.6486	FB
g10663	6.12758	4.04449	1.46623	2.75842	0.00580816	0.0214727	0	0.412544	MB			Des.10632	2163.7	0.353865	0.0767193	4.61247	3.97919e-06	1.40274e-05	41.8448	98.0814	NOBIAS			g10600	13.2714	-0.0742358	0.474161	-0.156562	0.87559	0.942141	0.211647	0.219136	NOBIAS		mRNA.Sphaerotrichia_firma-F_contig965.1.1	399.474	-1.55368	0.167292	-9.28726	1.58307e-20	5.81549e-19	236.912	85.6923	FB
g10664	30.9626	1.77058	0.80015	2.21281	0.0269109	0.0776082	2.77385	14.3392	NOBIAS			Des.10633	23.8866	-0.702473	0.517158	-1.35833	0.174358	0.274236	0.458051	0.468375	NOBIAS			g10601	14669.6	-0.240757	0.0905225	-2.65964	0.00782245	0.0310965	755.453	701.862	NOBIAS		mRNA.Sphaerotrichia_firma-F_contig1415.1.1	3888.8	0.0653847	0.206833	0.316123	0.751909	0.82426	236.476	257.616	NOBIAS
g10665	10.5752	4.9137	1.37736	3.56748	0.000360428	0.00188251	0	5.41788	MB			Des.10634	1759.67	-1.02218	0.0753032	-13.5742	5.69899e-42	1.02881e-40	31.1233	28.0943	FB			g10602	194.929	0.0127416	0.164377	0.0775144	0.938214	0.971191	14.3498	15.9075	NOBIAS		mRNA.Sphaerotrichia_firma-F_contig22880.2.1	295.321	-0.553752	0.213806	-2.58997	0.0095985	0.0258489	235.409	169.651	NOBIAS
g10666	8.46309	1.18362	1.10535	1.07081	0.284254	0.469479	0.178209	0.728379	NOBIAS			Des.10635	74.4218	-0.597608	0.242949	-2.45981	0.013901	0.0294901	1.12964	1.35458	NOBIAS			g10603	551.234	-0.119408	0.156118	-0.764857	0.444357	0.651355	17.7225	17.5513	NOBIAS		mRNA.Sphaerotrichia-firma-M_Contig4819.3.1	7548.9	-2.9605	0.16751	-17.6736	6.69545e-70	1.73454e-67	235.322	30.7412	FB
g10667	37.4437	0.0118717	0.599854	0.0197909	0.98421	0.991779	0.64278	0.982673	NOBIAS			Des.10637	1621.82	0.0743109	0.0821075	0.905044	0.365442	0.494511	63.4248	122.85	NOBIAS			g10604	211.566	1.46017	0.156497	9.33032	1.05547e-20	1.52697e-19	2.82349	8.5452	MB		mRNA.Sphaerotrichia_firma-F_contig5.31.1	9415.76	-0.407578	0.202707	-2.01067	0.0443602	0.0928026	235.236	182.272	NOBIAS
g10668	7.90948	2.87163	1.24895	2.29924	0.0214913	0.0648109	0.070949	1.23392	NOBIAS			Des.10638	2.186	-1.01125	0.763929	-1.32375	0.185585	0.28869	0.170302	0.0820053	NOBIAS			g10605	0.504406	0.0861782	0.361742	0.238231	0.811702	NA	0.0304495	0.0633371	NOBIAS		mRNA.Sphaerotrichia_firma-F_contig225.15.2	25499.6	-0.0393176	0.168663	-0.233114	0.815673	0.87157	235.055	236.432	NOBIAS
g1067	159.035	-0.424538	0.405384	-1.04725	0.294985	0.481661	4.15015	4.77996	NOBIAS			Des.10639	22.4546	-2.72021	0.512704	-5.30561	1.12296e-07	4.64127e-07	1.4419	0.292135	FB			g10606	92.0982	0.0450909	0.26813	0.168168	0.866451	0.93704	6.35377	7.2266	NOBIAS		mRNA.Sphaerotrichia_firma-F_contig7433.3.1	11209.2	-0.114	0.202674	-0.562481	0.573788	0.678434	234.383	223.172	NOBIAS
g10670	32.1785	-0.661638	0.718266	-0.921161	0.356967	0.547867	1.66371	1.50518	NOBIAS			Des.1064	221.64	-0.230728	0.15102	-1.5278	0.126561	0.209399	56.0631	87.9504	NOBIAS			g10607	658.909	-0.0821773	0.114664	-0.716682	0.473571	0.674106	15.0861	15.348	NOBIAS		mRNA.Sphaerotrichia_firma-F_contig1662.7.1	6402.08	-0.644137	0.177517	-3.6286	0.000284966	0.0012092	234.105	155.706	NOBIAS
g10671	847.924	1.47468	0.248794	5.92732	3.07924e-09	4.74669e-08	4.41924	18.6034	MB			Des.10640	3.90018	-1.17628	0.753765	-1.56054	0.118633	0.198282	0.353606	0.147657	NOBIAS			g10608	4.09908	0.657401	0.617856	1.064	0.287327	0.504475	0.0873125	0.195895	NOBIAS		mRNA.Sphaerotrichia_firma-F_contig18592.2.1	1186.89	0.127145	0.387269	0.328312	0.742676	0.8172	233.64	270.058	NOBIAS
g10672	15.0114	-0.283914	0.850635	-0.333767	0.738555	0.855409	1.73537	2.10957	NOBIAS			Des.10641	1091.29	0.0430522	0.0989747	0.434982	0.663576	0.764154	34.6906	65.6901	NOBIAS			g10609	9.28294	0.751957	0.592438	1.26926	0.204349	0.403438	0.389068	2.61592	NOBIAS		mRNA.Sphaerotrichia_firma-F_contig5189.3.1	301.739	-4.99443	0.284447	-17.5584	5.13306e-69	1.28949e-66	233.367	7.38855	FB
g10673	600.182	-0.1256	0.282365	-0.444813	0.656455	0.798844	161.054	238.049	NOBIAS			Des.10642	2.4287	0.177768	0.764827	0.232429	0.816205	0.880171	0.169115	0.418518	NOBIAS			g1061	3609.86	-0.503943	0.0909079	-5.54345	2.96577e-08	2.58116e-07	205.291	158.854	NOBIAS		mRNA.Sphaerotrichia_firma-F_contig1489.7.1	17996.2	0.402163	0.242512	1.65832	0.0972528	0.175178	232.699	317.081	NOBIAS
g10674	2862.02	0.155163	0.224124	0.69231	0.488743	0.670265	42.0838	71.2701	NOBIAS			Des.10643	15.4155	-0.0396172	0.615271	-0.0643898	0.94866	0.968915	0.333792	0.606828	NOBIAS			g10610	1392.19	-0.0467604	0.130897	-0.357229	0.72092	0.853461	63.8282	67.5869	NOBIAS		mRNA.Sphaerotrichia_firma-F_contig10688.4.1	698.57	0.974818	0.380773	2.5601	0.0104641	0.0278391	232.674	499.628	NOBIAS
g10677	198.092	0.542242	0.340339	1.59324	0.111106	0.237895	33.0907	76.0072	NOBIAS			Des.10644	6149.45	-0.310617	0.0625526	-4.96569	6.84564e-07	2.61751e-06	92.8619	137.26	NOBIAS			g10611	399.59	-0.274163	0.207222	-1.32304	0.185823	0.377017	47.2571	43.116	NOBIAS		mRNA.Sphaerotrichia-firma-M_Contig9772.1.1	1623.75	-0.641118	0.242807	-2.64044	0.00827984	0.0228445	232.329	155.653	NOBIAS
g10678	1725.95	-0.683249	0.231622	-2.94984	0.0031794	0.0126993	44.6885	42.1054	NOBIAS			Des.10646	0.543907	0.081529	0.57908	0.140791	0.888035	NA	0.0162238	0.0576193	NOBIAS			g10612	283.665	7.8589	0.465603	16.879	6.42705e-64	2.05323e-62	0	14.7939	MB		mRNA.Sphaerotrichia_firma-F_contig6049.2.5	1128.89	-0.0793949	0.162392	-0.488908	0.624907	0.720812	232.237	231.749	NOBIAS
g1068	1.40334	-0.35886	1.59982	-0.224312	0.822515	NA	4.67725	4.04835	NOBIAS			Des.10647	3979.04	-0.244072	0.0740048	-3.29805	0.000973577	0.00254078	102.462	158.848	NOBIAS			g10613	4111.75	0.0757525	0.113706	0.666212	0.505276	0.701011	264.998	306.906	NOBIAS		mRNA.Sphaerotrichia-firma-M_Contig26213.1.1	416.781	-0.0190839	0.247923	-0.0769751	0.938643	0.958531	232.235	247.214	NOBIAS
g10680	24.7185	0.922256	0.742298	1.24243	0.214077	0.385551	0.233006	0.708408	NOBIAS			Des.10648	2.84883	-0.573648	0.765824	-0.74906	0.453821	0.5805	0.101341	0.0881075	NOBIAS			g10614	366.032	0.248667	0.11639	2.13649	0.0326398	0.102001	76.7364	98.9747	NOBIAS		mRNA.Sphaerotrichia_firma-F_contig5208.1.2	4241.12	-0.360287	0.189929	-1.89696	0.0578332	0.115471	231.949	188.697	NOBIAS
g10682	6.59259	4.18701	1.44578	2.89602	0.00377926	0.0147595	0	2.2046	MB			Des.10649	2225.81	0.104007	0.074104	1.40353	0.16046	0.255568	43.9066	86.6763	NOBIAS			g10617	263.155	-0.129082	0.129151	-0.999465	0.317569	0.536862	13.4462	13.4932	NOBIAS		mRNA.Sphaerotrichia-firma-M_Contig4757.1.1	2050.67	-0.654735	0.17202	-3.80616	0.000141141	0.000650033	231.326	153.877	NOBIAS
g10683	32.5883	1.45788	0.646085	2.25648	0.0240407	0.070972	10.4763	48.7439	NOBIAS			Des.1065	1.78586	0.727678	0.765431	0.950677	0.341768	0.470541	0.0300429	0.178075	NOBIAS			g1062	388.503	0.559802	0.147041	3.8071	0.000140606	0.000830788	15.1981	24.6691	NOBIAS		mRNA.Sphaerotrichia_firma-F_contig3632.1.1	686.657	-0.194444	0.210908	-0.921936	0.356562	0.47376	231.106	214.491	NOBIAS
g10684	9.59721	1.10886	1.03752	1.06876	0.285179	0.470665	7.35852	25.6268	NOBIAS			Des.10650	53.9076	-1.65925	0.413059	-4.01697	5.89512e-05	0.000181463	10.4211	5.30918	FB			g10623	0.501866	0.250785	0.361672	0.693404	0.488056	NA	0	0.0123856	NOBIAS		mRNA.Sphaerotrichia_firma-F_contig4951.5.1	1020.49	-0.0143032	0.147792	-0.0967795	0.922902	0.947832	231.084	241.804	NOBIAS
g10686	124.634	-0.167042	0.399994	-0.417612	0.676231	0.813222	4.21376	5.60337	NOBIAS			Des.10651	76.3082	0.25828	0.246892	1.04613	0.295502	0.419183	0.482693	1.0711	NOBIAS			g10627	0.830064	0.659278	0.503996	1.3081	0.190839	NA	0	0.0182415	NOBIAS		mRNA.Sphaerotrichia_firma-F_contig2467.1.1	14731.1	-2.92529	0.163466	-17.8954	1.28017e-71	3.46062e-69	230.806	31.0831	FB
g10687	2.0444	-1.54063	1.59929	-0.963322	0.335386	0.525288	8.4077	1.66409	NOBIAS			Des.10652	8.10038	0.673209	0.610198	1.10326	0.269912	0.390455	0.229866	0.732198	NOBIAS			g10628	0.962247	0.406512	0.420975	0.965644	0.334222	NA	0	0.0268153	NOBIAS		mRNA.Sphaerotrichia_firma-F_contig3017.6.1	4019.44	0.455543	0.143021	3.18516	0.00144674	0.00503716	230.763	334.255	NOBIAS
g10688	149.259	0.142553	0.42474	0.335625	0.737154	0.854766	3.82493	6.22917	NOBIAS			Des.10653	565.638	-1.12987	0.10507	-10.7535	5.70781e-27	6.70564e-26	13.7103	11.4375	FB			g1063	349.315	-0.545984	0.27256	-2.00317	0.045159	0.132025	7.09184	5.11263	NOBIAS		mRNA.Sphaerotrichia_firma-F_contig11652.1.1	3931.01	-0.10604	0.154577	-0.686	0.492713	0.605379	229.394	224.084	NOBIAS
g10689	76.0504	1.87435	0.507811	3.69103	0.000223346	0.00122976	0.614617	3.4837	MB			Des.10654	4.59469	1.21363	0.725456	1.67292	0.0943434	0.162574	0.0458836	0.271139	NOBIAS			g10631	0.509315	0.41291	0.450023	0.917529	0.358865	NA	0	0.0218097	NOBIAS		mRNA.Sphaerotrichia_firma-F_contig18777.1.1	1507.64	-1.20155	0.200647	-5.98837	2.11957e-09	2.46096e-08	228.342	104.398	FB
g1069	448.083	-0.190342	0.276985	-0.687193	0.491961	0.673029	24.3713	32.8293	NOBIAS			Des.10655	216.414	-0.105456	0.171047	-0.616534	0.537542	0.657615	5.84158	10.0173	NOBIAS			g10632	1.16996	0.392757	0.575829	0.682073	0.495193	NA	0.00260351	0.00853279	NOBIAS		mRNA.Sphaerotrichia_firma-F_contig308.3.1	2407.66	-0.66373	0.132166	-5.02194	5.11525e-07	4.00303e-06	226.133	150.568	NOBIAS
g10691	259.549	-0.900842	0.40004	-2.25188	0.02433	0.0716857	1.84499	1.43955	NOBIAS			Des.10656	171.018	0.543249	0.182339	2.97933	0.00288883	0.00696528	4.03571	10.8936	NOBIAS			g10633	0.188566	0.0895619	0.36097	0.248115	0.804046	NA	0	0.0109539	NOBIAS		mRNA.Sphaerotrichia_firma-F_contig4280.2.1	1965.47	-0.363445	0.233015	-1.55975	0.11882	0.204346	224.879	181.366	NOBIAS
g10693	533.539	-0.770459	0.261989	-2.94081	0.00327356	0.0130265	9.95496	8.81374	NOBIAS			Des.10657	18.7475	1.13176	0.499601	2.26533	0.0234925	0.0475258	1.29831	5.89998	MB			g10634	0.188566	0.0895619	0.36097	0.248115	0.804046	NA	0	0.00246903	NOBIAS		mRNA.Sphaerotrichia-firma-M_Contig2954.4.1	2093.46	-0.0359209	0.210296	-0.170811	0.864372	0.906432	224.598	229.364	NOBIAS
g10694	130.91	0.746997	0.382672	1.95205	0.0509317	0.130188	4.77113	12.2156	NOBIAS			Des.10658	23.4797	0.63545	0.466076	1.36341	0.172755	0.272055	4.66993	14.357	NOBIAS			g10635	0.635449	0.00790476	0.524758	0.0150636	0.987981	NA	0.0293806	0.0336465	NOBIAS		mRNA.Sphaerotrichia-firma-M_Contig596.4.6	40451.8	-0.502986	0.185316	-2.7142	0.00664354	0.0189001	223.371	162.479	NOBIAS
g10695	42.1536	2.64052	0.665951	3.96504	7.33846e-05	0.000455211	0.263582	2.76782	MB			Des.10659	1.76258	0.616884	0.764865	0.806527	0.419939	NA	0.026792	0.121066	NOBIAS			g10639	0.345216	0.174643	0.36097	0.483817	0.628516	NA	0	0.0110455	NOBIAS		mRNA.Sphaerotrichia_firma-F_contig405.6.1	20957.8	0.109126	0.199445	0.547146	0.584278	0.687499	223.21	248.483	NOBIAS
g10697	10.3064	-0.565784	1.092	-0.518116	0.604377	0.762142	8.52955	9.76718	NOBIAS			Des.1066	721.737	-0.284002	0.101234	-2.8054	0.00502543	0.0116106	33.7671	50.7996	NOBIAS			g10642	0.477736	0.134649	0.440974	0.305344	0.760104	NA	0.00825614	0.0171271	NOBIAS		mRNA.Sphaerotrichia_firma-F_contig168.12.1	14316.5	0.280716	0.17693	1.5866	0.112604	0.196676	223.035	278.443	NOBIAS
g10698	628.026	0.479038	0.275607	1.73812	0.0821894	0.189497	15.7004	33.4154	NOBIAS			Des.10661	45.6149	0.413615	0.327586	1.26261	0.206728	0.316157	0.824156	2.06586	NOBIAS			g10643	0.156987	-0.0806009	0.36097	-0.22329	0.82331	NA	0.00486552	0	NOBIAS		mRNA.Sphaerotrichia_firma-F_contig14305.3.1	334.797	-0.074624	0.199773	-0.373543	0.708744	0.79007	222.774	224.436	NOBIAS
g10699	1231.1	-0.932673	0.236698	-3.94035	8.13613e-05	0.000499042	100.758	79.5837	NOBIAS			Des.10662	12.3947	-0.235775	0.568767	-0.414538	0.67848	0.776492	0.415865	0.628862	NOBIAS			g10644	0.648947	0.303288	0.374939	0.8089	0.418573	NA	0	0.0182673	NOBIAS		mRNA.Sphaerotrichia_firma-F_contig22163.2.1	325.66	0.104515	0.209028	0.500007	0.61707	0.714658	222.497	257.404	NOBIAS
g107	0.363616	-0.64242	1.45701	-0.440918	0.659272	NA	0.0352389	0	NOBIAS			Des.10667	1070.16	-0.108395	0.112301	-0.965218	0.334436	0.46266	11.1572	18.6874	NOBIAS			g10646	0.502202	0.139574	0.441737	0.315966	0.752028	NA	0.00219204	0.00461774	NOBIAS		mRNA.Sphaerotrichia_firma-F_contig1086.3.13	14789.8	0.0629837	0.146758	0.429168	0.667801	0.756845	222.435	239.577	NOBIAS
g1070	1024.31	0.769415	0.290819	2.64568	0.00815264	0.0287305	2.91181	7.4776	NOBIAS			Des.10668	114.013	-1.03696	0.227741	-4.55325	5.28225e-06	1.83752e-05	10.5164	9.33289	FB			g10647	0.987051	0.595419	0.570588	1.04352	0.296708	NA	0.00241905	0.0130123	NOBIAS		mRNA.Sphaerotrichia_firma-F_contig6407.1.1	3472.63	0.239704	0.172803	1.38716	0.165394	0.265344	221.874	274.123	NOBIAS
g10701	186.708	0.261991	0.329664	0.794722	0.426776	0.61509	2.07813	3.77957	NOBIAS			Des.10669	23.6459	-0.769501	0.474466	-1.62182	0.104841	0.178252	8.65465	9.04431	NOBIAS			g10648	0.472414	-0.238679	0.361691	-0.659897	0.50932	NA	0.0698378	0	NOBIAS		mRNA.Sphaerotrichia_firma-F_contig30297.1.1	142.874	-7.00392	0.570256	-12.2821	1.13072e-34	9.56496e-33	221.847	1.33136	FB
g10702	64.0835	1.11296	0.506169	2.19879	0.027893	0.0799306	0.766011	2.59583	NOBIAS			Des.10670	17.1012	-0.625353	0.493654	-1.26678	0.205233	0.314422	10.2499	12.0212	NOBIAS			g10649	0.85453	0.663832	0.505006	1.3145	0.188677	NA	0	0.0144257	NOBIAS		mRNA.Sphaerotrichia_firma-F_contig2289.2.1	482.794	0.151795	0.38491	0.394365	0.693312	0.778099	221.83	266.469	NOBIAS
g10703	36.8488	-0.314873	0.599119	-0.52556	0.599194	0.757931	1.92183	2.30172	NOBIAS			Des.10671	2405.67	0.356259	0.0876396	4.06504	4.80233e-05	0.000149617	23.1252	55.363	NOBIAS			g10653	0.667028	0.347991	0.528977	0.657857	0.51063	NA	0.001836	0.00739001	NOBIAS		mRNA.Sphaerotrichia_firma-F_contig8816.1.1	517.22	-0.158099	0.195775	-0.807553	0.419348	0.535379	221.595	212.846	NOBIAS
g10706	31.39	-0.101827	0.632806	-0.160914	0.872161	0.933051	1.01721	1.43861	NOBIAS			Des.10672	0.312566	0.166939	0.508226	0.328473	0.742554	NA	0	0.0479377	NOBIAS			g10655	0.509315	0.41291	0.450023	0.917529	0.358865	NA	0	0.0111651	NOBIAS		mRNA.Sphaerotrichia-firma-M_Contig3299.4.2	468.133	1.01318	0.201568	5.02649	4.99546e-07	3.91792e-06	220.672	478.213	MB
g1071	849.003	0.346966	0.24102	1.43957	0.149989	0.298198	3.8369	7.36215	NOBIAS			Des.10673	221.847	1.32514	0.170434	7.77506	7.54114e-15	5.12246e-14	4.91451	23.0885	MB			g10658	0.490908	-0.390299	0.447767	-0.871656	0.383396	NA	0.037667	0	NOBIAS		mRNA.Sphaerotrichia_firma-F_contig6260.1.1	24660.6	-0.235737	0.226032	-1.04294	0.296976	0.412937	220.143	193.46	NOBIAS
g1072	400.219	0.0439377	0.272857	0.161028	0.872071	0.933038	3.0539	4.7393	NOBIAS			Des.10674	1103.5	0.245489	0.0890653	2.75628	0.00584624	0.0133519	23.2938	50.8475	NOBIAS			g1066	2376.49	0.0271015	0.152472	0.177748	0.858921	0.934108	17.7607	19.0546	NOBIAS		mRNA.Sphaerotrichia_firma-F_contig9822.2.1	22721.5	-0.805735	0.232942	-3.45895	0.000542295	0.00213942	220	129.765	NOBIAS
g10728	327.438	0.539048	0.28641	1.88208	0.0598246	0.148172	1.55838	3.42543	NOBIAS			Des.10675	16.9394	-0.776254	0.503161	-1.54276	0.12289	0.204672	0.844317	0.808738	NOBIAS			g10660	0.472414	-0.238679	0.361691	-0.659897	0.50932	NA	0.0210862	0	NOBIAS		mRNA.Sphaerotrichia_firma-F_contig353.5.1	12636.6	0.17671	0.284138	0.621917	0.533997	0.643458	219.554	253.422	NOBIAS
g10729	118.817	0.279739	0.394024	0.709954	0.477733	0.661036	10.978	20.5989	NOBIAS			Des.10676	943.611	0.28844	0.0961385	3.00025	0.00269754	0.00653742	18.2379	40.8407	NOBIAS			g10665	1.01863	0.786752	0.532585	1.47723	0.139613	NA	0	0.0152832	NOBIAS		mRNA.Sphaerotrichia_firma-F_contig5320.2.1	2034.34	-0.623266	0.15832	-3.93674	8.25946e-05	0.00040237	219.167	150.8	NOBIAS
g1073	300.875	-0.26217	0.296691	-0.883648	0.376887	0.568379	11.5606	14.4537	NOBIAS			Des.1068	0.187152	-0.255829	0.504193	-0.507403	0.611872	NA	0.0182445	0	NOBIAS			g10667	0.509315	0.41291	0.450023	0.917529	0.358865	NA	0	0.0303912	NOBIAS		mRNA.Sphaerotrichia_firma-F_contig40515.1.1	468.491	-0.174502	0.162282	-1.0753	0.282239	0.397246	218.817	207.677	NOBIAS
g10730	53.5806	5.67947	0.916493	6.19696	5.75642e-10	1.02752e-08	0.0216051	2.61367	MB			Des.10680	29.5414	-1.89754	0.384614	-4.93361	8.07224e-07	3.0648e-06	1.13852	0.512514	FB			g10668	0.188566	0.0895619	0.36097	0.248115	0.804046	NA	0	0.0249738	NOBIAS		mRNA.Sphaerotrichia_firma-F_contig1996.6.1	12584	0.277605	0.192564	1.44162	0.149409	0.245721	218.418	272.753	NOBIAS
g10732	9.24265	3.11708	1.21275	2.57025	0.0101626	0.0345349	0.0862365	1.82805	MB			Des.10682	49.1153	-1.33615	0.303052	-4.40897	1.03861e-05	3.5023e-05	5.78256	4.00484	FB			g10669	0.333922	-0.165682	0.36097	-0.458992	0.64624	NA	0.0065355	0	NOBIAS		mRNA.Sphaerotrichia_firma-F_contig1159.1.1	912.173	0.285987	0.254872	1.12208	0.261828	0.375075	218.172	281.361	NOBIAS
g10733	76.4595	-0.30992	0.445273	-0.696023	0.486414	0.668441	2.37373	2.86913	NOBIAS			Des.10684	57.0665	5.88286	0.62066	9.47839	2.58235e-21	2.46224e-20	0	14.5713	MB			g1067	1702.85	-2.31512	0.274541	-8.4327	3.37777e-17	4.4125e-16	22.4799	4.47705	FB		mRNA.Sphaerotrichia_firma-F_contig18588.1.1	354.855	-0.433092	0.202573	-2.13796	0.0325203	0.0717704	217.869	171.839	NOBIAS
g10734	27.3873	-1.03869	0.684805	-1.51676	0.129326	0.26673	10.5216	7.40991	NOBIAS			Des.10685	2092.77	-0.468349	0.0875985	-5.34655	8.96473e-08	3.75307e-07	44.5204	59.0762	NOBIAS			g10670	0.333195	-0.165682	0.36097	-0.458992	0.64624	NA	0.00830302	0	NOBIAS		mRNA.Sphaerotrichia_firma-F_contig26352.1.2	625.482	0.486108	0.182907	2.65768	0.00786809	0.0218538	217.226	324.591	NOBIAS
g10735	2.17576	0.364804	1.55028	0.235315	0.813964	0.901182	2.03175	3.88999	NOBIAS			Des.10686	0.878168	-0.837425	0.637249	-1.31412	0.188804	NA	0.0630488	0	NOBIAS			g10671	0.156987	-0.0806009	0.36097	-0.22329	0.82331	NA	0.0135303	0	NOBIAS		mRNA.Sphaerotrichia_firma-F_contig4105.1.2	6586.82	-0.548089	0.141041	-3.88604	0.000101894	0.000485089	216.967	153.617	NOBIAS
g10736	38.8022	0.0303906	0.61428	0.0494736	0.960542	0.979028	69.6925	104.189	NOBIAS			Des.10689	2859.83	2.05813	0.0893278	23.0402	1.84349e-117	1.37497e-115	18.7572	143.426	MB			g10673	0.855594	0.480217	0.550889	0.871713	0.383365	NA	0.00464883	0.0266387	NOBIAS		mRNA.Sphaerotrichia_firma-F_contig6410.4.1	3754.65	0.302438	0.209462	1.44388	0.148773	0.245114	215.913	280.034	NOBIAS
g10737	241.328	8.31874	0.940583	8.84424	9.21554e-19	6.61251e-17	0.00547295	6.64761	MB			Des.10691	1.45651	0.754513	0.752608	1.00253	0.316087	NA	0.0239646	0.151855	NOBIAS			g10674	0.164099	0.0895619	0.36097	0.248115	0.804046	NA	0	0.00232475	NOBIAS		mRNA.Sphaerotrichia_firma-F_contig1567.3.2	18457.6	0.720673	0.174266	4.13547	3.54236e-05	0.000188446	215.825	366.493	NOBIAS
g10738	24.1882	6.09616	1.28219	4.75448	1.9896e-06	1.7979e-05	0	2.42466	MB			Des.10694	3236.24	0.0430887	0.0810627	0.531547	0.59504	0.707139	47.3044	89.5847	NOBIAS			g10675	0.164099	0.0895619	0.36097	0.248115	0.804046	NA	0	0.00810724	NOBIAS		mRNA.Sphaerotrichia-firma-M_Contig16118.1.1	297.488	-0.339007	0.287739	-1.17818	0.238726	0.349699	215.728	183.582	NOBIAS
g10739	148.187	4.77045	0.506554	9.41746	4.62123e-21	4.22025e-19	0.0706201	3.20565	MB			Des.10697	300.204	0.329126	0.165806	1.98501	0.0471438	0.0887381	7.13487	16.5323	NOBIAS			g10676	0.836124	-0.151831	0.578489	-0.262461	0.792966	NA	0.0291728	0.0209688	NOBIAS		mRNA.Sphaerotrichia-firma-M_Contig1975.2.2	17030.9	-0.932304	0.33731	-2.76394	0.00571079	0.0165959	215.334	114.818	NOBIAS
g1074	89.1568	0.257839	0.432454	0.596224	0.551026	0.722108	47.063	89.5982	NOBIAS			Des.10698	1.15373	0.176759	0.735909	0.240192	0.810181	NA	0.0375268	0.0977202	NOBIAS			g10677	0.188566	0.0895619	0.36097	0.248115	0.804046	NA	0	0.00671741	NOBIAS		mRNA.Sphaerotrichia-firma-M_Contig2629.1.1	1131.44	-0.0790103	0.196484	-0.40212	0.687595	0.773559	214.99	215.512	NOBIAS
g10742	1474.3	-1.24844	0.229013	-5.4514	4.99758e-08	6.19372e-07	85.9325	54.7991	FB			Des.10699	1099.08	0.221621	0.136928	1.61852	0.105551	0.17919	11.5697	24.9194	NOBIAS			g10678	1.03214	0.0328514	0.589027	0.0557724	0.955523	NA	0.100095	0.112027	NOBIAS		mRNA.Sphaerotrichia-firma-M_Contig8954.4.1	896.656	0.025233	0.184284	0.136925	0.89109	0.92559	214.945	231.553	NOBIAS
g10743	11780.7	-1.19549	0.225188	-5.30884	1.10325e-07	1.27796e-06	488.941	318.743	FB			Des.1070	3997.87	-0.491811	0.0691616	-7.11103	1.15177e-12	6.87243e-12	142.832	186.523	NOBIAS			g10679	0.836461	-0.429959	0.551562	-0.77953	0.435667	NA	0.0101497	0.00310287	NOBIAS		mRNA.Sphaerotrichia_firma-F_contig2875.3.2	28762	0.197782	0.121653	1.62579	0.103995	0.184701	214.349	253.594	NOBIAS
g10745	5.54327	-2.35457	1.48936	-1.58093	0.113894	0.242371	12.239	1.80553	NOBIAS			Des.10700	93.4936	0.692969	0.252407	2.74544	0.00604302	0.0137653	7.66454	23.2118	NOBIAS			g1068	32.4088	0.463823	0.439447	1.05547	0.29121	0.507727	2.99902	4.71241	NOBIAS		mRNA.Sphaerotrichia_firma-F_contig587.19.1	338.929	-0.12574	0.244198	-0.514909	0.606617	0.706233	214.256	209.695	NOBIAS
g10746	426.387	-0.567362	0.303278	-1.87076	0.061378	0.151302	7.14999	7.37735	NOBIAS			Des.10701	2.63309	0.13408	0.766061	0.175025	0.86106	0.911006	1.37675	3.25109	NOBIAS			g10680	3.32747	0.557416	0.620422	0.898447	0.368947	0.588549	0.253731	0.536693	NOBIAS		mRNA.Sphaerotrichia-firma-M_Contig2174.6.1	9853.1	-0.870608	0.185441	-4.69479	2.66876e-06	1.81444e-05	212.541	120.873	NOBIAS
g10747	55.7468	-0.276737	0.578714	-0.478194	0.632512	0.782023	1.98611	2.4336	NOBIAS			Des.10703	24.602	0.889632	0.437522	2.03334	0.042018	0.0800468	2.16467	8.16483	NOBIAS			g10681	0.842173	0.457878	0.55251	0.828724	0.407261	NA	0.0055364	0.0195118	NOBIAS		mRNA.Sphaerotrichia_firma-F_contig575.10.1	11189.3	-0.96129	0.285411	-3.36809	0.000756904	0.00286823	211.813	111.605	NOBIAS
g10748	20.5632	1.2381	0.803033	1.54178	0.123126	0.257175	0.43181	1.62744	NOBIAS			Des.10704	53.6118	1.41491	0.344524	4.10686	4.0107e-05	0.000126374	1.16691	6.25969	MB			g10682	0.164099	0.0895619	0.36097	0.248115	0.804046	NA	0	0.0065044	NOBIAS		mRNA.Sphaerotrichia_firma-F_contig7298.1.2	17634.8	0.0185641	0.162127	0.114503	0.908839	0.938227	210.932	220.58	NOBIAS
g10749	2.63148	-1.79298	1.51973	-1.17981	0.238078	0.415292	1.69171	0.473156	NOBIAS			Des.10705	11.1172	0.839807	0.604977	1.38816	0.165088	0.261835	1.16483	4.78296	NOBIAS			g10683	0.830064	0.659278	0.503996	1.3081	0.190839	NA	0	0.0115186	NOBIAS		mRNA.Sphaerotrichia_firma-F_contig2454.3.1	4092.32	-0.00314523	0.199708	-0.0157492	0.987435	0.991341	210.65	219.585	NOBIAS
g1075	1.41198	1.78987	1.6011	1.1179	0.263609	NA	0	10.0885	NOBIAS			Des.10707	7.26177	1.02944	0.666563	1.54439	0.122493	0.204132	1.33558	7.16181	NOBIAS			g10684	0.509315	0.41291	0.450023	0.917529	0.358865	NA	0	0.0302673	NOBIAS		mRNA.Sphaerotrichia_firma-F_contig8728.3.1	989.164	-0.33106	0.156299	-2.11812	0.0341652	0.0749482	210.528	177.138	NOBIAS
g10750	117.026	0.56362	0.41936	1.344	0.178948	0.338148	1.64796	3.77116	NOBIAS			Des.10708	11.5893	1.31184	0.566275	2.31662	0.0205244	0.0419554	0.960357	5.14692	MB			g10685	0.673414	0.546409	0.476397	1.14696	0.251397	NA	0	0.0361513	NOBIAS		mRNA.Sphaerotrichia-firma-M_Contig8996.1.1	1768.03	0.179498	0.184191	0.974522	0.329797	0.445958	210.319	250.784	NOBIAS
g10752	61.2684	-0.597866	0.514816	-1.16132	0.245512	0.42429	4.26403	4.18612	NOBIAS			Des.10709	10.1694	1.24605	0.603742	2.06388	0.0390291	0.0750209	0.774304	4.36629	NOBIAS			g10686	0.320749	0.174643	0.36097	0.483817	0.628516	NA	0	0.0193495	NOBIAS		mRNA.Sphaerotrichia-firma-M_Contig4815.5.1	4974.89	-0.187335	0.177985	-1.05253	0.292557	0.408437	210.204	193.781	NOBIAS
g10753	3.94585	-0.538273	1.37735	-0.390803	0.695943	0.827244	12.5244	13.047	NOBIAS			Des.10710	11.1824	1.56092	0.604551	2.58195	0.00982427	0.0214477	0.70697	4.60752	MB			g10688	0.164099	0.0895619	0.36097	0.248115	0.804046	NA	0	0.0103413	NOBIAS		mRNA.Sphaerotrichia-firma-M_Contig1278.1.1	175.142	-1.65777	0.222238	-7.45943	8.68949e-14	1.74703e-12	210.108	71.1579	FB
g10757	14.9891	-0.600333	0.854634	-0.702444	0.482402	0.665449	3.97978	4.06928	NOBIAS			Des.10711	6.71629	1.2717	0.672587	1.89075	0.0586572	0.107514	0.859292	5.88444	NOBIAS			g1069	27.2393	-1.06824	0.414714	-2.57586	0.00999924	0.0385647	1.11342	0.525603	FB		mRNA.Sphaerotrichia_firma-F_contig827.7.1	4620.61	0.0146995	0.128134	0.114719	0.908668	0.938128	209.698	222.192	NOBIAS
g10758	22.0415	3.01923	0.890785	3.38941	0.000700439	0.00337562	0.0512917	0.774424	MB			Des.10712	1.57777	0.076198	0.7625	0.0999318	0.920398	NA	0.0632894	0.128594	NOBIAS			g10690	0.679474	-0.308355	0.5308	-0.580926	0.56129	NA	0.00947116	0.00387932	NOBIAS		mRNA.Sphaerotrichia_firma-F_contig6264.3.2	15596.6	0.231946	0.207921	1.11555	0.264616	0.378243	209.124	251.211	NOBIAS
g10759	9280.12	1.93657	0.360114	5.37766	7.54581e-08	9.04797e-07	152.579	933.671	MB			Des.10713	181.198	-0.062194	0.170298	-0.365207	0.714957	0.804513	3.96917	7.01189	NOBIAS			g10691	1.1685	0.394062	0.575903	0.684251	0.493817	NA	0.0101193	0.027484	NOBIAS		mRNA.Sphaerotrichia_firma-F_contig2480.4.1	2599.21	-0.0553362	0.265295	-0.208584	0.834773	0.884952	208.88	208.612	NOBIAS
g1076	11.1084	1.82687	1.04653	1.74565	0.0808714	0.186997	0.188465	1.18039	NOBIAS			Des.10714	1796.04	-0.78302	0.080852	-9.68461	3.50539e-22	3.49215e-21	48.2738	51.4385	NOBIAS			g10692	0.345552	0.0044805	0.36097	0.0124124	0.990097	NA	0.00501677	0.00624668	NOBIAS		mRNA.Sphaerotrichia_firma-F_contig2735.10.1	2879.22	-0.118115	0.191976	-0.615257	0.538385	0.647593	208.769	201.977	NOBIAS
g10761	2.11797	2.38118	1.59437	1.49349	0.135308	0.276114	0	2.79456	NOBIAS			Des.10716	2.3691	-0.270694	0.76585	-0.353455	0.723747	0.811675	0.0479719	0.0665928	NOBIAS			g10694	0.490908	-0.390299	0.447767	-0.871656	0.383396	NA	0.0195366	0	NOBIAS		mRNA.Sphaerotrichia_firma-F_contig73.18.2	13801.9	0.0210119	0.204404	0.102796	0.918125	0.944722	208.766	218.618	NOBIAS
g10762	412.347	-0.303611	0.27176	-1.11721	0.263907	0.446269	6.37085	7.76018	NOBIAS			Des.10717	967.598	1.77684	0.0996897	17.8237	4.62343e-71	1.65873e-69	10.9075	69.1858	MB			g10696	0.352665	0.174643	0.36097	0.483817	0.628516	NA	0	0.0205545	NOBIAS		mRNA.Sphaerotrichia_firma-F_contig4047.8.2	3363.05	-0.450616	0.314992	-1.43056	0.152555	0.249576	208.568	158.757	NOBIAS
g10763	48.8021	7.04626	1.22391	5.75717	8.55337e-09	1.21494e-07	0	1.27293	MB			Des.10718	128.506	0.770651	0.233672	3.298	0.000973777	0.00254078	1.88773	5.86299	NOBIAS			g10698	0.164099	0.0895619	0.36097	0.248115	0.804046	NA	0	0.00355841	NOBIAS		mRNA.Sphaerotrichia-firma-M_Contig6638.3.1	509.65	-0.8951	0.14778	-6.05698	1.38705e-09	1.65052e-08	208.348	119.243	NOBIAS
g10764	1442.02	-0.0788518	0.259038	-0.304403	0.760821	0.869771	76.9493	111.769	NOBIAS			Des.10719	2325.81	-0.162419	0.094349	-1.72147	0.0851648	0.14893	37.1833	60.9476	NOBIAS			g10699	0.164099	0.0895619	0.36097	0.248115	0.804046	NA	0	0.0106943	NOBIAS		mRNA.Sphaerotrichia_firma-F_contig11099.1.1	2409.96	0.00239377	0.185913	0.0128758	0.989727	0.993041	208.046	222.352	NOBIAS
g10765	22.2567	0.950548	0.788888	1.20492	0.228234	0.403256	1.31498	3.99377	NOBIAS			Des.10721	59.0807	-3.42588	0.338482	-10.1213	4.44442e-24	4.71783e-23	9.25368	1.37087	FB			g107	215.288	0.0206422	0.243311	0.0848388	0.93239	0.968429	14.874	16.5872	NOBIAS		mRNA.Sphaerotrichia_firma-F_contig107.7.1	22422.6	-0.525451	0.176039	-2.98486	0.00283708	0.00901818	207.972	148.99	NOBIAS
g10766	69.1192	-0.696892	0.472158	-1.47597	0.139951	0.283413	3.48149	3.2429	NOBIAS			Des.10723	8.72621	-0.663018	0.618496	-1.07198	0.283727	0.406087	0.411753	0.440204	NOBIAS			g1070	322.968	0.017279	0.150524	0.114792	0.90861	0.958896	9.03789	9.88017	NOBIAS		mRNA.Sphaerotrichia_firma-F_contig17384.2.1	992.667	-0.472529	0.193181	-2.44604	0.0144434	0.0365979	207.531	158.629	NOBIAS
g10767	64.2493	1.3937	0.526158	2.64883	0.00807711	0.0285199	0.970561	3.90645	MB			Des.10726	94.191	-6.41625	0.469327	-13.6712	1.50958e-42	2.77826e-41	9.90504	0.118799	FB			g10701	1.49766	-0.300045	0.576469	-0.520488	0.602723	0.776066	0.00968099	0.00448402	NOBIAS		mRNA.Sphaerotrichia_firma-F_contig2025.8.1	254.992	0.218505	0.197852	1.10439	0.269425	0.383242	207.289	258.984	NOBIAS
g10768	2.90164	-2.31678	1.51485	-1.52937	0.126172	0.261995	11.875	1.43805	NOBIAS			Des.10727	22805	-1.11387	0.0707315	-15.7479	7.10028e-56	1.8378e-54	877.431	741.603	FB			g10702	0.509315	0.41291	0.450023	0.917529	0.358865	NA	0	0.0153717	NOBIAS		mRNA.Sphaerotrichia-firma-M_Contig7046.2.1	209.245	0.0787273	0.272221	0.289204	0.772426	0.839975	206.964	238.448	NOBIAS
g10769	11.5986	-0.457403	1.02762	-0.445109	0.656241	0.798757	2.37364	3.03368	NOBIAS			Des.10728	27.4428	0.493313	0.384569	1.28277	0.199573	0.306871	0.70504	1.90383	NOBIAS			g10704	1.31957	0.750869	0.58914	1.27452	0.20248	NA	0.00468872	0.0281544	NOBIAS		mRNA.Sphaerotrichia_firma-F_contig2313.2.2	6001.52	-0.926705	0.2568	-3.60866	0.000307779	0.00129298	206.478	112.993	NOBIAS
g1077	7.20086	0.865469	1.26343	0.685016	0.493334	0.673931	0.5728	1.68243	NOBIAS			Des.10729	355.596	0.465665	0.145495	3.20056	0.00137161	0.00349279	9.68129	24.4996	NOBIAS			g10705	1.72291	0.289472	0.627154	0.461564	0.644394	0.805584	0.0529952	0.0957592	NOBIAS		mRNA.Sphaerotrichia_firma-F_contig3413.16.1	195.351	0.0593522	0.398398	0.148977	0.881572	0.918927	206.101	225.635	NOBIAS
g10770	1245.92	-0.906052	0.23981	-3.7782	0.000157964	0.000903908	184.847	148.464	NOBIAS			Des.10730	72.9337	1.07883	0.287437	3.75327	0.000174545	0.000510137	2.53252	10.3956	MB			g10706	1.37808	0.283788	0.604702	0.469302	0.638854	NA	0.00630289	0.0128	NOBIAS		mRNA.Sphaerotrichia_firma-F_contig1355.3.1	8651.51	0.494924	0.249963	1.97999	0.0477051	0.0987372	205.474	300.366	NOBIAS
g10771	368.253	0.15492	0.277946	0.557376	0.577271	0.741561	3.40022	5.73456	NOBIAS			Des.10731	54.8043	1.00694	0.320921	3.13764	0.00170313	0.00427649	1.93136	7.37251	MB			g10707	4.8138	0.501343	0.607091	0.825812	0.40891	0.622351	0.0159122	0.0298446	NOBIAS		mRNA.Sphaerotrichia_firma-F_contig7795.3.1	1040.34	1.16348	0.200991	5.78873	7.09195e-09	7.63867e-08	205.031	493.863	MB
g10772	265.614	0.485842	0.320334	1.51667	0.129349	0.26673	4.44475	9.54709	NOBIAS			Des.10732	23.8559	1.14628	0.489899	2.33983	0.0192924	0.0396948	0.893041	4.29685	MB			g10709	1.73493	0.752745	0.616504	1.22099	0.22209	0.425423	0.00544487	0.0272943	NOBIAS		mRNA.Sphaerotrichia_firma-F_contig4969.8.1	176.261	-0.132463	0.242962	-0.5452	0.585616	0.688585	204.86	200.344	NOBIAS
g10775	1255.8	9.70297	0.709006	13.6853	1.24259e-42	6.41956e-40	0.0262702	50.1137	MB			Des.10733	8.92294	2.00609	0.647776	3.09688	0.00195567	0.00486856	0.706489	8.17257	MB			g1071	639.94	0.203578	0.168368	1.20912	0.226615	0.430768	15.2482	18.895	NOBIAS		mRNA.Sphaerotrichia_firma-F_contig5144.6.1	18791.5	0.163309	0.21517	0.758979	0.447865	0.563223	203.489	232.837	NOBIAS
g10777	93.7687	-0.341217	0.420623	-0.811218	0.417241	0.606759	1.48124	1.77615	NOBIAS			Des.10734	1.17669	0.153675	0.729862	0.210553	0.833236	NA	0.0532365	0.127354	NOBIAS			g10711	0.665965	0.544013	0.475979	1.14294	0.253065	NA	0	0.0685414	NOBIAS		mRNA.Sphaerotrichia-firma-M_Contig2459.3.1	10169.7	-0.829778	0.128376	-6.46366	1.02202e-10	1.43197e-09	203.328	118.527	NOBIAS
g10778	2241.24	-0.464837	0.269028	-1.72783	0.0840178	0.192769	156.987	171.42	NOBIAS			Des.10736	2112.32	1.26299	0.0863134	14.6326	1.74096e-48	3.82505e-47	27.8248	122.85	MB			g10714	2.90006	0.138263	0.631856	0.21882	0.82679	0.917003	0.107189	0.141671	NOBIAS		mRNA.Sphaerotrichia_firma-F_contig82.8.3	24337.9	-0.77412	0.29394	-2.6336	0.00844849	0.0232247	203.141	122.451	NOBIAS
g10780	921.917	-1.39727	0.368309	-3.79376	0.000148386	0.000855585	196.838	108.042	FB			Des.10737	2.6177	-0.464831	0.760506	-0.611213	0.541059	0.66048	0.152145	0.192463	NOBIAS			g10716	1.30141	0.573282	0.612297	0.936281	0.349128	NA	0.00424506	0.0146112	NOBIAS		mRNA.Sphaerotrichia-firma-M_Contig5093.2.1	2218.75	0.257824	0.178115	1.44751	0.147754	0.244036	203.101	256.055	NOBIAS
g10782	27.401	0.154608	0.711651	0.217253	0.828011	0.908501	3.90218	6.27743	NOBIAS			Des.10739	13.187	0.555176	0.522939	1.06165	0.288396	0.411151	0.11509	0.321167	NOBIAS			g10718	0.635113	0.238606	0.464608	0.513564	0.607557	NA	0.00677616	0.024924	NOBIAS		mRNA.Sphaerotrichia_firma-F_contig2808.1.1	24755.4	-0.0279987	0.142956	-0.195856	0.844723	0.892109	202.962	205.985	NOBIAS
g10783	1.77424	-1.06618	1.6023	-0.665402	0.505793	NA	6.14565	2.7554	NOBIAS			Des.1074	1198.68	0.253992	0.0841595	3.01799	0.00254459	0.0061972	18.2213	39.9088	NOBIAS			g10719	3.64674	0.704823	0.616103	1.144	0.252623	0.462803	0.00945678	0.0218637	NOBIAS		mRNA.Sphaerotrichia-firma-M_Contig9340.1.2	4270.5	-0.955265	0.22494	-4.24675	2.1689e-05	0.000120997	202.692	108.409	NOBIAS
g10784	29.3701	0.124187	0.687614	0.180605	0.856678	0.924471	7.07207	10.9439	NOBIAS			Des.10740	0.215742	0.0918657	0.505213	0.181836	0.855712	NA	0	0.0442513	NOBIAS			g1072	74.9381	0.335507	0.239974	1.3981	0.162083	0.342341	3.24976	4.50501	NOBIAS		mRNA.Sphaerotrichia_firma-F_contig758.3.1	12582.7	0.116671	0.42179	0.276609	0.782081	0.847251	202.298	220.241	NOBIAS
g10785	44.7431	-0.2424	0.546377	-0.443651	0.657295	0.799543	0.29703	0.375549	NOBIAS			Des.10742	0.339126	0.233537	0.566128	0.412515	0.679962	NA	0	0.0364207	NOBIAS			g10720	0.157713	-0.0806009	0.36097	-0.22329	0.82331	NA	0.00267035	0	NOBIAS		mRNA.Sphaerotrichia_firma-F_contig975.1.1	13914	0.136566	0.245249	0.556845	0.577634	0.682164	202.175	231.35	NOBIAS
g10786	0.843284	0.168116	1.54666	0.108696	0.913443	NA	0.0085511	0.019703	NOBIAS			Des.10743	0.123384	-0.0181503	0.504193	-0.0359988	0.971283	NA	0	0.0286215	NOBIAS			g10721	0.509315	0.41291	0.450023	0.917529	0.358865	NA	0	0.0409784	NOBIAS		mRNA.Sphaerotrichia_firma-F_contig13279.2.1	2419.9	-0.00437422	0.137364	-0.031844	0.974596	0.983534	202.049	213.37	NOBIAS
g10787	27.4189	-4.19592	0.817326	-5.13372	2.84073e-07	3.03582e-06	0.364903	0.0241844	FB			Des.10744	48409.5	-0.819122	0.121051	-6.76672	1.31733e-11	7.397e-11	4956	5148.37	NOBIAS			g10722	0.164099	0.0895619	0.36097	0.248115	0.804046	NA	0	0.022105	NOBIAS		mRNA.Sphaerotrichia_firma-F_contig1237.12.1	641.743	0.190049	0.160822	1.18173	0.237312	0.348239	201.927	245.307	NOBIAS
g10788	3.43759	-1.06784	1.49412	-0.714695	0.474798	0.658684	0.72412	0.343501	NOBIAS			Des.10745	6218.88	-0.872761	0.0793311	-11.0015	3.75828e-28	4.60623e-27	234.444	234.795	NOBIAS			g10723	0.648622	-0.521134	0.47382	-1.09986	0.271395	NA	0.0860279	0	NOBIAS		mRNA.Sphaerotrichia_firma-F_contig35368.1.1	205.766	-0.214563	0.244339	-0.878136	0.37987	0.49629	201.654	186.689	NOBIAS
g1079	5.80616	2.39187	1.32979	1.79868	0.0720687	0.17099	1.58796	19.1131	NOBIAS			Des.10746	15.1276	0.362569	0.496393	0.730407	0.465141	0.591775	0.540993	1.28535	NOBIAS			g10724	0.484848	0.249872	0.361642	0.690936	0.489605	NA	0	0.0117916	NOBIAS		mRNA.Sphaerotrichia-firma-M_Contig272.3.1	7629.84	0.241543	0.282122	0.856167	0.391905	0.508355	201.061	245.329	NOBIAS
g10790	0.363616	-0.64242	1.45701	-0.440918	0.659272	NA	0.00981935	0	NOBIAS			Des.10747	8.99185	-0.757635	0.599614	-1.26354	0.206396	0.315777	0.197193	0.185229	NOBIAS			g10726	0.328198	0.174643	0.36097	0.483817	0.628516	NA	0	0.00975444	NOBIAS		mRNA.Sphaerotrichia_firma-F_contig320.15.1	16494.3	-0.261356	0.317632	-0.822825	0.410608	0.526301	200.134	169.455	NOBIAS
g10791	6.75702	-0.0500106	1.19193	-0.0419577	0.966532	0.982618	0.973716	1.63983	NOBIAS			Des.10748	7.10626	-0.107669	0.631872	-0.170397	0.864698	0.913855	0.120091	0.203483	NOBIAS			g10727	0.157713	-0.0806009	0.36097	-0.22329	0.82331	NA	0.00476859	0	NOBIAS		mRNA.Sphaerotrichia_firma-F_contig4545.5.2	2969.32	-0.551507	0.158272	-3.48455	0.000492972	0.00196635	200.107	143.812	NOBIAS
g10792	9.80537	0.735227	1.00748	0.72977	0.465531	0.649743	9.6812	26.6297	NOBIAS			Des.1075	0.40736	-0.0422559	0.587274	-0.0719527	0.94264	NA	0.0280083	0.0631049	NOBIAS			g10729	0.490908	-0.390299	0.447767	-0.871656	0.383396	NA	0.0231045	0	NOBIAS		mRNA.Sphaerotrichia-firma-M_Contig5511.2.2	217.786	-0.90182	0.227055	-3.97181	7.13299e-05	0.000353452	199.943	113.273	NOBIAS
g10794	268.295	1.7602	0.326586	5.38971	7.05696e-08	8.52398e-07	1.84411	9.62225	MB			Des.10750	394.262	-0.0976879	0.123126	-0.793398	0.427546	0.556175	10.1148	17.3966	NOBIAS			g1073	75.41	0.0429337	0.388344	0.110556	NA	NA	5.84025	8.77794	NOBIAS		mRNA.Sphaerotrichia_firma-F_contig2063.1.1	3187.46	0.112359	0.202313	0.555371	0.578641	0.682967	199.77	229.6	NOBIAS
g10795	380.141	0.238461	0.274761	0.867886	0.385457	0.577402	9.41841	16.8519	NOBIAS			Des.10751	68.1295	0.113687	0.274729	0.413816	0.679009	0.776862	6.25583	12.414	NOBIAS			g10730	0.629401	-0.300345	0.377474	-0.795669	0.426224	NA	0.0107106	0	NOBIAS		mRNA.Sphaerotrichia_firma-F_contig6442.2.1	4093.69	-0.251838	0.243825	-1.03287	0.301667	0.417917	199.717	172.726	NOBIAS
g10797	3.20712	-1.67626	1.48312	-1.13022	0.258382	0.439972	0.0565761	0.015564	NOBIAS			Des.10752	0.118918	-0.0181503	0.504193	-0.0359988	0.971283	NA	0	0.0148871	NOBIAS			g10732	6.27552	0.37399	0.557816	0.670454	0.502568	0.698686	0.10794	0.163109	NOBIAS		mRNA.Sphaerotrichia_firma-F_contig1592.4.1	1096.59	0.220665	0.138625	1.59182	0.111425	0.195138	199.618	247.356	NOBIAS
g10798	154.656	-1.06585	0.358165	-2.97587	0.00292154	0.0118076	10.598	7.52911	FB			Des.10753	1235.12	-1.57378	0.112264	-14.0185	1.20058e-44	2.35076e-43	47.2294	28.9696	FB			g10733	0.994163	0.738099	0.521866	1.41435	0.15726	NA	0	0.0131821	NOBIAS		mRNA.Sphaerotrichia_firma-F_contig7076.6.1	342.847	-6.25697	0.360846	-17.3397	2.35849e-67	5.75056e-65	199.455	2.44175	FB
g10799	133.452	-0.750785	0.394204	-1.90456	0.0568371	0.142207	1.50941	1.34228	NOBIAS			Des.10754	2524.24	-0.175785	0.0752798	-2.33509	0.0195385	0.04015	59.7215	97.169	NOBIAS			g10734	0.164099	0.0895619	0.36097	0.248115	0.804046	NA	0	0.00856917	NOBIAS		mRNA.Sphaerotrichia_firma-F_contig19860.1.1	2162.46	-0.0850886	0.309759	-0.274693	0.783552	0.848365	199.061	195.287	NOBIAS
g10800	34.2373	1.2024	0.63119	1.90497	0.0567844	0.142134	0.119838	0.426899	NOBIAS			Des.10755	0.507367	-0.50182	0.57044	-0.879707	0.379018	NA	0.133806	0	NOBIAS			g10735	0.188566	0.0895619	0.36097	0.248115	0.804046	NA	0	0.00978519	NOBIAS		mRNA.Sphaerotrichia-firma-M_Contig24269.1.1	2030.91	-0.889796	0.120362	-7.39268	1.43894e-13	2.79581e-12	198.812	112.712	NOBIAS
g10801	139.064	-0.357344	0.366387	-0.975316	0.329403	0.51902	13.6675	16.3553	NOBIAS			Des.10757	0.193647	0.0781508	0.505006	0.154752	0.877017	NA	0	0.0728462	NOBIAS			g10736	4.94792	-0.364088	0.592369	-0.61463	0.538799	0.728368	0.0601422	0.0466082	NOBIAS		mRNA.Sphaerotrichia_firma-F_contig1707.6.1	7410.01	-0.611037	0.175318	-3.48531	0.00049156	0.00196167	198.751	133.646	NOBIAS
g10802	8.53927	0.0969197	1.04893	0.0923989	0.926381	0.960619	0.422027	0.69016	NOBIAS			Des.10759	605.412	-0.727892	0.106429	-6.8392	7.9637e-12	4.54605e-11	9.06968	10.0234	NOBIAS			g10737	0.3133	0.174643	0.36097	0.483817	0.628516	NA	0	0.0335569	NOBIAS		mRNA.Sphaerotrichia-firma-M_Contig998.1.2	6887.93	-0.857434	0.157202	-5.45435	4.91515e-08	4.62679e-07	198.359	113.676	NOBIAS
g10803	176.791	-0.181727	0.335987	-0.540876	0.588593	0.750137	9.79722	13.1648	NOBIAS			Des.10761	123.974	0.289945	0.220128	1.31716	0.187784	0.291312	13.7204	31.2783	NOBIAS			g10738	0.667028	0.347991	0.528977	0.657857	0.51063	NA	0.0083833	0.0343322	NOBIAS		mRNA.Sphaerotrichia_firma-F_contig29566.1.1	260.049	-0.0865003	0.289744	-0.29854	0.765291	0.834456	198.162	198.126	NOBIAS
g10804	92.0883	1.79877	0.433908	4.1455	3.39069e-05	0.000228685	1.10467	5.95129	MB			Des.10762	23.7832	-0.237211	0.483488	-0.490624	0.623693	0.731956	5.7635	8.98396	NOBIAS			g10739	0.321086	0.0044805	0.36097	0.0124124	0.990097	NA	0.00699293	0.00846581	NOBIAS		mRNA.Sphaerotrichia_firma-F_contig19227.2.1	870.434	0.317631	0.152466	2.08329	0.037225	0.0807349	198.077	262.216	NOBIAS
g10805	998.305	-0.588836	0.244437	-2.40895	0.0159984	0.0506447	35.185	35.3877	NOBIAS			Des.10764	8.10484	-0.403062	0.61862	-0.651551	0.514691	0.63778	0.195758	0.251468	NOBIAS			g1074	24.9051	0.0592987	0.367795	0.161227	0.871914	0.940333	1.57772	1.81607	NOBIAS		mRNA.Sphaerotrichia_firma-F_contig6595.6.1	12920.5	-0.366285	0.174493	-2.09914	0.0358049	0.0780564	198.036	158.311	NOBIAS
g10806	49.129	-0.855928	0.880346	-0.972263	0.33092	0.520502	60.0722	51.3334	NOBIAS			Des.10765	188.614	0.113597	0.169744	0.66923	0.503349	0.627843	5.38389	10.7088	NOBIAS			g10740	0.164099	0.0895619	0.36097	0.248115	0.804046	NA	0	0.00813858	NOBIAS		mRNA.Sphaerotrichia_firma-F_contig33824.1.1	861.22	-0.0559446	0.235161	-0.237899	0.811959	0.868983	197.866	203.755	NOBIAS
g10807	669.432	-0.164955	0.265574	-0.621126	0.534516	0.709471	26.5421	35.706	NOBIAS			Des.10766	2.89914	-0.190941	0.761557	-0.250724	0.802027	0.869937	0.0488485	0.0707343	NOBIAS			g10741	0.188566	0.0895619	0.36097	0.248115	0.804046	NA	0	0.0193533	NOBIAS		mRNA.Sphaerotrichia_firma-F_contig328.12.2	17846.2	0.0157107	0.279221	0.0562661	0.95513	0.969673	197.719	205.143	NOBIAS
g10808	19.6419	0.501901	0.796654	0.630012	0.528687	0.704371	2.05607	4.40878	NOBIAS			Des.10767	1954.82	-0.365435	0.0889421	-4.10869	3.97917e-05	0.000125485	103.78	148.302	NOBIAS			g10746	0.328198	0.174643	0.36097	0.483817	0.628516	NA	0	0.0159082	NOBIAS		mRNA.Sphaerotrichia_firma-F_contig544.2.1	9458.51	-3.57391	0.239863	-14.8998	3.30675e-50	4.98418e-48	197.588	16.5669	FB
g10809	20.463	0.982271	0.872888	1.12531	0.260457	0.442214	0.450048	1.34818	NOBIAS			Des.10769	126.954	-0.302559	0.215217	-1.40583	0.159774	0.254654	4.75577	7.06005	NOBIAS			g10747	0.15665	0.0895619	0.36097	0.248115	0.804046	NA	0	0.0143769	NOBIAS		mRNA.Sphaerotrichia_firma-F_contig4181.2.1	19376.6	0.175885	0.232418	0.756759	0.449194	0.564272	197.527	230.99	NOBIAS
g10811	30.5127	-0.173006	0.638007	-0.271167	0.786263	0.883787	1.52973	2.04779	NOBIAS			Des.1077	7.49061	0.926937	0.658107	1.40849	0.158986	0.25347	0.0511185	0.273391	NOBIAS			g10748	1.86605	1.09073	0.617281	1.76699	0.0772297	0.20019	0.00423826	0.0459806	NOBIAS		mRNA.Sphaerotrichia_firma-F_contig851.3.1	9641.12	0.066473	0.207362	0.320565	0.74854	0.821581	197.424	212.959	NOBIAS
g10813	33.6675	1.47883	0.682531	2.16668	0.030259	0.0855446	0.646192	2.93506	NOBIAS			Des.10770	0.846493	-0.164599	0.717285	-0.229475	0.8185	NA	0.0241605	0.0295684	NOBIAS			g1075	346.485	0.0186011	0.209077	0.0889675	0.929108	0.966898	15.8934	17.6691	NOBIAS		mRNA.Sphaerotrichia_firma-F_contig16308.2.1	343.387	0.396234	0.225265	1.75897	0.0785826	0.147665	197.388	277.585	NOBIAS
g10814	291.324	-0.647758	0.307223	-2.10843	0.0349941	0.0964284	34.1956	33.2469	NOBIAS			Des.10772	6.74389	-2.1616	0.664118	-3.25484	0.00113455	0.00293393	0.256477	0.0616457	FB			g10750	1.49603	1.04511	0.574253	1.81995	0.0687669	NA	0	0.0315198	NOBIAS		mRNA.Sphaerotrichia_firma-F_contig4922.4.1	8830.57	-0.610242	0.214599	-2.84364	0.00446017	0.0133983	197.289	134.126	NOBIAS
g10815	1.54484	1.91814	1.60291	1.19666	0.231438	NA	0	1.71107	NOBIAS			Des.10773	1134.94	-1.019	0.0973346	-10.4691	1.19813e-25	1.35022e-24	49.124	44.274	FB			g10751	0.176208	-0.0806009	0.36097	-0.22329	0.82331	NA	0.00498754	0	NOBIAS		mRNA.Sphaerotrichia_firma-F_contig16250.4.1	416.268	-0.384913	0.168195	-2.2885	0.0221086	0.0521374	197.098	160.678	NOBIAS
g10816	95.7629	-0.636499	0.416913	-1.52669	0.126837	0.262953	205.186	198.271	NOBIAS			Des.10774	1305.4	-1.4789	0.0979455	-15.0992	1.63801e-51	3.88496e-50	58.359	38.2864	FB			g10752	0.553339	0.0928403	0.362619	0.256027	0.79793	NA	0.0029199	0.00601385	NOBIAS		mRNA.Sphaerotrichia_firma-F_contig1767.5.3	14733	0.339878	0.18504	1.83678	0.0662418	0.128786	196.907	257.47	NOBIAS
g10817	45.0394	-0.810615	0.5519	-1.46877	0.141895	0.286196	14.4939	12.9114	NOBIAS			Des.10775	0.118918	-0.0181503	0.504193	-0.0359988	0.971283	NA	0	0.0490074	NOBIAS			g10755	0.3147	-0.165682	0.36097	-0.458992	0.64624	NA	0.00766181	0	NOBIAS		mRNA.Sphaerotrichia_firma-F_contig8286.1.1	805.438	-0.247558	0.217183	-1.13986	0.254345	0.366335	196.883	174.34	NOBIAS
g10820	22.8413	-1.0728	0.764224	-1.40378	0.160385	0.313049	0.597942	0.397398	NOBIAS			Des.10776	1.77032	0.223553	0.75494	0.29612	0.767138	0.843636	0.0275367	0.0931919	NOBIAS			g10756	1.65442	0.5233	0.62554	0.836558	0.402841	0.618682	0.00421433	0.011613	NOBIAS		mRNA.Sphaerotrichia_firma-F_contig15831.1.1	1580	-0.0109187	0.157976	-0.0691162	0.944897	0.962923	196.567	205.416	NOBIAS
g10822	65.3443	2.05479	0.507128	4.05181	5.08227e-05	0.00032762	0.0670924	0.436344	MB			Des.10777	3434.93	-0.589642	0.070986	-8.30646	9.85996e-17	7.45215e-16	85.1421	103.765	NOBIAS			g10757	0.819107	-0.133159	0.541325	-0.245988	0.805692	NA	0.0379107	0.0298017	NOBIAS		mRNA.Sphaerotrichia_firma-F_contig6063.1.1	12369.2	0.894144	0.212838	4.20106	2.65673e-05	0.000145119	196.005	382.337	NOBIAS
g10823	170.181	6.16664	0.626491	9.84315	7.33798e-23	8.14021e-21	0.127069	16.7721	MB			Des.10779	154.913	0.541205	0.250705	2.15873	0.0308711	0.0609626	16.5882	44.869	NOBIAS			g10758	0.667365	0.0266353	0.525175	0.050717	0.959551	NA	0.00792288	0.0107047	NOBIAS		mRNA.Sphaerotrichia-firma-M_Contig11714.2.1	462.96	0.0872867	0.174176	0.50114	0.616273	0.714132	195.859	222.595	NOBIAS
g10828	44.4782	1.09875	0.576021	1.90748	0.0564581	0.141501	0.121507	0.400216	NOBIAS			Des.10780	81.1075	-1.36695	0.391339	-3.49301	0.000477612	0.00130349	17.2051	11.0049	FB			g1076	1321.51	-0.0448721	0.112914	-0.397402	0.691071	0.8363	39.4073	40.7489	NOBIAS		mRNA.Sphaerotrichia_firma-F_contig9545.4.1	550.456	-0.448328	0.178553	-2.5109	0.0120423	0.0313703	195.39	153.051	NOBIAS
g10831	21.3214	-0.77741	0.740828	-1.04938	0.294003	0.480492	0.585977	0.504298	NOBIAS			Des.10781	615.917	-0.0721823	0.108083	-0.667841	0.504235	0.628672	13.4772	23.4814	NOBIAS			g10761	0.509315	0.41291	0.450023	0.917529	0.358865	NA	0	0.00721639	NOBIAS		mRNA.Sphaerotrichia_firma-F_contig391.1.1	1077.46	0.351565	0.334042	1.05246	0.292591	0.408461	195.309	272.805	NOBIAS
g10832	124.806	0.220814	0.373759	0.590792	0.55466	0.724821	0.908919	1.60505	NOBIAS			Des.10782	0.65828	-0.463026	0.609778	-0.759336	0.447652	NA	0.0740918	0.0245883	NOBIAS			g10762	0.812721	-0.446297	0.548989	-0.812943	0.416251	NA	0.0138121	0.00434393	NOBIAS		mRNA.Sphaerotrichia_firma-F_contig4334.1.10	24613.7	-0.00432133	0.145907	-0.0296169	0.976373	0.984587	194.654	199.218	NOBIAS
g10833	146.36	1.07569	0.398084	2.70216	0.00688909	0.0249137	128.232	449.046	MB			Des.10783	5218.98	-0.599889	0.0744258	-8.06023	7.61521e-16	5.50597e-15	148.586	179.525	NOBIAS			g10764	1.36385	0.971914	0.564158	1.72277	0.0849304	NA	0	0.068973	NOBIAS		mRNA.Sphaerotrichia_firma-F_contig38074.1.1	354.828	-0.584791	0.270628	-2.16087	0.0307057	0.068575	193.947	137.29	NOBIAS
g10834	7.87171	4.46192	1.42046	3.14118	0.00168266	0.0072598	0	1.96282	MB			Des.10784	1177.22	-0.914572	0.0913716	-10.0094	1.38629e-23	1.44718e-22	97.0084	94.4282	NOBIAS			g10765	0.313974	-0.165682	0.36097	-0.458992	0.64624	NA	0.00364954	0	NOBIAS		mRNA.Sphaerotrichia_firma-F_contig155.2.3	5364.24	-0.395724	0.179954	-2.19903	0.0278757	0.0633238	193.764	151.57	NOBIAS
g10838	6874.96	-0.30095	0.217759	-1.38203	0.166961	0.322395	113.94	139.675	NOBIAS			Des.10788	351.523	-0.00175244	0.134951	-0.0129857	0.989639	0.993583	14.928	27.3787	NOBIAS			g10766	1.17562	0.730855	0.589166	1.24049	0.214794	NA	0.00507412	0.0336714	NOBIAS		mRNA.Sphaerotrichia_firma-F_contig3327.4.1	3524.18	0.342857	0.196762	1.7425	0.0814217	0.151841	193.631	260.058	NOBIAS
g1084	579.388	-1.97999	0.263406	-7.51689	5.60935e-14	1.96948e-12	27.1114	10.2552	FB			Des.10789	113.297	0.0510313	0.225732	0.22607	0.821147	0.883573	10.7541	20.7366	NOBIAS			g10767	0.811658	-0.167833	0.578551	-0.290092	0.771746	NA	0.00978179	0.00676325	NOBIAS		mRNA.Sphaerotrichia_firma-F_contig5080.1.1	975.518	-0.801044	0.19779	-4.04996	5.12257e-05	0.000261867	193.055	118.049	NOBIAS
g10840	4642.51	0.433427	0.218598	1.98276	0.0473947	0.122673	26.286	53.8278	NOBIAS			Des.1079	263.724	0.108743	0.150595	0.722088	0.47024	0.596588	5.79749	11.5868	NOBIAS			g10769	0.509315	0.41291	0.450023	0.917529	0.358865	NA	0	0.0100153	NOBIAS		mRNA.Sphaerotrichia-firma-M_Contig5603.3.1	1655.71	-0.531488	0.392067	-1.35561	0.175225	0.277216	192.595	139.51	NOBIAS
g10841	355.07	1.72817	0.466661	3.70326	0.000212843	0.00117984	0.178877	0.91023	MB			Des.10790	0.237739	-0.255829	0.504193	-0.507403	0.611872	NA	0.023309	0	NOBIAS			g1077	174.471	-0.549219	0.219356	-2.50378	0.0122876	0.0458231	8.02578	5.92541	NOBIAS		mRNA.Sphaerotrichia_firma-F_contig6792.4.1	812.009	-1.67392	0.223823	-7.47875	7.50326e-14	1.51343e-12	192.433	62.7681	FB
g10842	2.75869	-0.195347	1.45488	-0.13427	0.893189	0.944508	0.0974534	0.120051	NOBIAS			Des.10792	2.88898	-0.331777	0.760361	-0.436341	0.662589	0.763615	0.273	0.35391	NOBIAS			g10770	6.06796	-0.953877	0.584626	-1.6316	0.102763	0.24679	0.0843854	0.0354436	NOBIAS		mRNA.Sphaerotrichia_firma-F_contig420.2.1	1013.96	0.0203944	0.184191	0.110725	0.911835	0.940487	192.137	206.586	NOBIAS
g10843	0.159889	0.197912	1.45707	0.135829	0.891957	NA	0	0.53033	NOBIAS			Des.10793	432.859	-0.0508683	0.117319	-0.433591	0.664586	0.764915	11.9835	28.0124	NOBIAS			g10771	0.157713	-0.0806009	0.36097	-0.22329	0.82331	NA	0.00208406	0	NOBIAS		mRNA.Sphaerotrichia_firma-F_contig14402.3.1	892.791	-0.406861	0.182007	-2.23542	0.0253898	0.0584833	191.414	153.784	NOBIAS
g10844	0.285746	-0.64242	1.45701	-0.440918	0.659272	NA	0.0184067	0	NOBIAS			Des.10795	36.8815	0.851019	0.361208	2.35603	0.0184712	0.0381366	1.3689	4.5807	NOBIAS			g10772	0.679137	0.0103003	0.525257	0.01961	0.984354	NA	0.0207776	0.0225884	NOBIAS		mRNA.Sphaerotrichia_firma-F_contig2018.1.1	1219.35	-0.0657685	0.202231	-0.325215	0.745018	0.819159	191.386	193.051	NOBIAS
g10845	1.439	1.56803	1.57408	0.996161	0.319172	NA	0	0.0139145	NOBIAS			Des.10797	1988.76	-0.943983	0.0942652	-10.0141	1.32135e-23	1.38193e-22	49.6325	47.3357	NOBIAS			g10773	0.811321	0.131516	0.541575	0.24284	0.80813	NA	0.0104823	0.0154907	NOBIAS		mRNA.Sphaerotrichia_firma-F_contig64.23.1	14794.6	0.50661	0.27131	1.86727	0.0618638	0.121914	191.123	282.01	NOBIAS
g10846	505.429	0.178	0.290283	0.613195	0.539748	0.713567	22.4255	39.3668	NOBIAS			Des.10798	1.82944	-0.967916	0.760322	-1.27303	0.203006	0.311432	0.108054	0.0422509	NOBIAS			g10774	0.156987	-0.0806009	0.36097	-0.22329	0.82331	NA	0.0217642	0	NOBIAS		mRNA.Sphaerotrichia_firma-F_contig10661.1.1	580.217	-0.0423059	0.200428	-0.211078	0.832827	0.883738	190.884	197.431	NOBIAS
g10848	0.285746	-0.64242	1.45701	-0.440918	0.659272	NA	0.202387	0	NOBIAS			Des.10799	640.033	-0.665186	0.121528	-5.47351	4.41211e-08	1.90118e-07	25.3205	29.386	NOBIAS			g10779	1.03565	0.4179	0.425336	0.982517	0.325845	NA	0	0.0105396	NOBIAS		mRNA.Sphaerotrichia_firma-F_contig169.13.1	211.345	-1.37248	0.252644	-5.43247	5.55794e-08	5.177e-07	190.838	77.9465	FB
g10849	51.3689	-0.876871	0.529188	-1.65701	0.0975168	0.21617	2.75788	2.25678	NOBIAS			Des.108	1543.87	0.227108	0.102283	2.22038	0.0263931	0.0527619	55.4847	119.526	NOBIAS			g1078	1774.21	0.241042	0.105602	2.28256	0.0224564	0.075315	25.9375	32.7975	NOBIAS		mRNA.Sphaerotrichia_firma-F_contig1592.3.1	660.247	-0.11578	0.484157	-0.239138	0.810999	0.868366	190.699	186.92	NOBIAS
g10850	3.691	0.394095	1.37166	0.287313	0.773873	0.87704	1.79909	3.69446	NOBIAS			Des.1080	927.966	-0.259831	0.114305	-2.27314	0.0230175	0.0466231	25.6609	39.5206	NOBIAS			g10780	0.673414	0.546409	0.476397	1.14696	0.251397	NA	0	0.0514821	NOBIAS		mRNA.Sphaerotrichia-firma-M_Contig10104.2.1	4261.97	-0.333054	0.192066	-1.73406	0.0829082	0.15414	190.467	158.179	NOBIAS
g10851	253.983	-0.554858	0.316116	-1.75524	0.0792187	0.183979	7.97425	8.18808	NOBIAS			Des.10800	1.44874	-0.641974	0.747889	-0.858381	0.390682	NA	0.0870201	0.0540883	NOBIAS			g10781	0.975757	0.00321565	0.589749	0.00545257	0.995649	NA	0.00955545	0.0104156	NOBIAS		mRNA.Sphaerotrichia-firma-M_Contig14026.2.1	1005.11	0.415718	0.178455	2.32954	0.0198307	0.0477989	190.372	269.392	NOBIAS
g10852	8.19149	4.52158	1.4154	3.19457	0.00140039	0.00619721	0	0.276647	MB			Des.10801	940.236	-0.716451	0.13138	-5.45327	4.94505e-08	2.11795e-07	19.6398	21.8697	NOBIAS			g10782	1.1189	0.445209	0.435524	1.02224	0.306668	NA	0	0.0874739	NOBIAS		mRNA.Sphaerotrichia_firma-F_contig9651.1.1	6092.02	-0.0685818	0.233009	-0.294331	0.768505	0.837102	190.27	188.163	NOBIAS
g10853	3957.72	-3.32983	0.382024	-8.71629	2.87463e-18	1.93952e-16	17.177	2.44213	FB			Des.10803	3.56004	-0.475904	0.74602	-0.637925	0.523523	0.6459	0.201173	0.222175	NOBIAS			g10783	1.29046	-0.256636	0.611485	-0.419693	0.674709	NA	0.016791	0.0114202	NOBIAS		mRNA.Sphaerotrichia_firma-F_contig9447.2.1	471.239	-0.425939	0.176809	-2.40903	0.0159948	0.0399068	190.27	150.345	NOBIAS
g10854	83.1092	2.13008	0.458953	4.64118	3.4642e-06	2.96384e-05	0.892848	6.10651	MB			Des.10804	1.97009	0.798881	0.764491	1.04498	0.29603	0.419669	0.0120731	0.0808944	NOBIAS			g10784	1.80933	1.15181	0.5863	1.96453	0.0494682	0.142073	0	0.0186349	NOBIAS		mRNA.Sphaerotrichia-firma-M_Contig14229.1.1	400.881	0.474715	0.21627	2.19501	0.0281625	0.0638878	190.24	285.565	NOBIAS
g10855	4.14247	3.44297	1.51893	2.2667	0.0234085	0.0693322	0	4.64515	NOBIAS			Des.10805	4268.53	0.994918	0.0664659	14.9689	1.17318e-50	2.72548e-49	36.9478	120.801	NOBIAS			g10785	0.164099	0.0895619	0.36097	0.248115	0.804046	NA	0	0.00524145	NOBIAS		mRNA.Sphaerotrichia_firma-F_contig848.1.1	1426.86	0.17403	0.181594	0.958345	0.337889	0.454412	189.946	224.578	NOBIAS
g10856	360.668	2.03049	0.323434	6.2779	3.43171e-10	6.43028e-09	7.62103	48.9184	MB			Des.10806	24.823	1.44969	0.507748	2.85514	0.00430178	0.0100491	0.153812	0.862066	MB			g10788	1.51559	0.916293	0.608657	1.50543	0.132212	0.295563	0.0161882	0.126469	NOBIAS		mRNA.Sphaerotrichia_firma-F_contig192.5.1	4248.06	-0.61232	0.199391	-3.07095	0.0021338	0.00705029	189.881	127.764	NOBIAS
g10859	228.644	-0.943016	0.310547	-3.03662	0.00239244	0.00988802	4.15194	3.24392	NOBIAS			Des.10807	97.3915	-0.0264914	0.277728	-0.0953861	0.924008	0.952906	1.8549	3.42285	NOBIAS			g1079	143.188	0.706039	0.168739	4.18421	2.86162e-05	0.000189539	2.78721	4.91349	NOBIAS		mRNA.Sphaerotrichia_firma-F_contig7063.3.1	1089.27	0.125011	0.174495	0.716414	0.473735	0.587914	189.862	217.382	NOBIAS
g1086	91.5952	-1.28003	0.424514	-3.01527	0.00256751	0.0105465	1.04754	0.635824	FB			Des.10808	0.0968237	-0.0181503	0.504193	-0.0359988	0.971283	NA	0	0.0334881	NOBIAS			g10791	0.484848	0.249872	0.361642	0.690936	0.489605	NA	0	0.00543255	NOBIAS		mRNA.Sphaerotrichia_firma-F_contig4014.4.1	18110.4	0.225791	0.1753	1.28803	0.197736	0.305922	189.561	228.112	NOBIAS
g10860	71.8097	0.557261	0.458772	1.21468	0.224488	0.398664	5.53315	12.4535	NOBIAS			Des.10809	1.20646	0.673096	0.739612	0.910066	0.362788	NA	0.0272251	0.203308	NOBIAS			g10792	3.85511	0.960141	0.61663	1.55708	0.119452	0.275018	0.0129899	0.0428051	NOBIAS		mRNA.Sphaerotrichia_firma-F_contig1640.6.5	11037.6	-0.205743	0.146492	-1.40447	0.160179	0.258729	189.487	169.448	NOBIAS
g10861	18.8605	0.297978	0.874421	0.340772	0.733275	0.852541	0.717345	1.29856	NOBIAS			Des.1081	1256.72	0.26066	0.0950579	2.74212	0.00610444	0.0138912	33.4572	73.8828	NOBIAS			g10793	3.13776	0.305179	0.621699	0.49088	0.623512	0.792697	0.028714	0.0429406	NOBIAS		mRNA.Sphaerotrichia-firma-M_Contig366.1.1	856.327	-0.798127	0.138046	-5.78158	7.40003e-09	7.94984e-08	189.438	115.241	NOBIAS
g10862	6.22103	4.05348	1.46828	2.76069	0.00576789	0.0213413	0	3.24957	MB			Des.10810	7.47728	0.646547	0.625445	1.03374	0.301258	0.425378	0.21318	0.672673	NOBIAS			g10795	0.647895	-0.520851	0.473785	-1.09934	0.271619	NA	0.052018	0	NOBIAS		mRNA.Sphaerotrichia_firma-F_contig907.3.3	28103.9	0.295473	0.212509	1.3904	0.164406	0.264116	189.32	236.672	NOBIAS
g10863	696.354	0.16029	0.288096	0.556376	0.577954	0.741964	3.90483	6.6541	NOBIAS			Des.10811	40814.4	-1.22996	0.0993298	-12.3826	3.24557e-35	4.99254e-34	2939.08	2294.79	FB			g10797	0.47135	-0.118531	0.439503	-0.269694	0.787396	NA	0.019274	0.0095125	NOBIAS		mRNA.Sphaerotrichia_firma-F_contig23698.1.1	349.617	-0.453115	0.22004	-2.05924	0.0394714	0.0847935	189.007	146.508	NOBIAS
g10864	407.787	1.75061	0.282134	6.20489	5.47335e-10	9.83788e-09	1.96896	10.138	MB			Des.10812	0.424989	-0.0213445	0.547695	-0.0389716	0.968913	NA	0.0696382	0.161191	NOBIAS			g10798	3.8242	1.22311	0.632387	1.93412	0.0530983	0.150727	0.00911434	0.0500531	NOBIAS		mRNA.Sphaerotrichia_firma-F_contig859.2.2	23500.1	0.0836777	0.358801	0.233215	0.815595	0.871524	188.69	208.435	NOBIAS
g10865	19.8785	-1.27113	0.795722	-1.59746	0.110163	0.236575	1.8125	1.09869	NOBIAS			Des.10813	2.53897	-0.0878342	0.765859	-0.114687	0.908693	0.94348	0.0495724	0.0760465	NOBIAS			g108	1464.09	-0.0377409	0.0898834	-0.419888	0.674568	0.825763	60.7323	64.4972	NOBIAS		mRNA.Sphaerotrichia_firma-F_contig2552.4.1	2595.37	0.267666	0.137135	1.95185	0.0509564	0.104372	188.065	237.975	NOBIAS
g10867	7.7896	-1.3112	1.14036	-1.14982	0.250219	0.430361	29.8316	16.3401	NOBIAS			Des.10814	1.9724	-0.72109	0.76565	-0.9418	0.346295	0.474991	0.0940931	0.0642928	NOBIAS			g1080	1272.71	0.0803998	0.0981453	0.819191	0.412678	0.624913	3.02691	3.37719	NOBIAS		mRNA.Sphaerotrichia_firma-F_contig2638.1.1	2147.62	-0.174501	0.226416	-0.770708	0.44088	0.55664	188.033	174.782	NOBIAS
g10868	259.152	-0.192499	0.306183	-0.628706	0.529542	0.70525	9.02502	12.0165	NOBIAS			Des.10816	15.4026	0.671909	0.541347	1.24118	0.214539	0.325078	2.91124	9.21495	NOBIAS			g10801	0.188566	0.0895619	0.36097	0.248115	0.804046	NA	0	0.00840679	NOBIAS		mRNA.Sphaerotrichia-firma-M_Contig1397.1.1	246.363	-0.000554633	0.21436	-0.00258739	0.997936	0.998618	187.807	201.413	NOBIAS
g10869	3.26381	0.860662	1.41282	0.609182	0.542404	0.715738	0.925741	3.67286	NOBIAS			Des.10817	32.1679	1.32386	0.394817	3.3531	0.000799105	0.00211275	2.1316	10.8229	MB			g10803	1.75415	0.73408	0.615971	1.19174	0.233362	0.439152	0.00562498	0.0255083	NOBIAS		mRNA.Sphaerotrichia_firma-F_contig995.6.1	1729.34	0.258407	0.186345	1.38671	0.16553	0.265477	187.728	234.291	NOBIAS
g1087	164.624	-7.11779	0.665472	-10.6959	1.06436e-26	1.96386e-24	24.3991	0.197423	FB			Des.10818	8.34377	0.129921	0.641798	0.202433	0.839578	0.895399	0.193447	0.373999	NOBIAS			g10804	0.509315	0.41291	0.450023	0.917529	0.358865	NA	0	0.0780694	NOBIAS		mRNA.Sphaerotrichia-firma-M_Contig5796.1.1	13488	0.0133079	0.187049	0.0711462	0.943281	0.961787	187.701	196.073	NOBIAS
g10870	101.456	0.126591	0.461979	0.274018	0.784071	0.882348	1.23787	2.0187	NOBIAS			Des.10819	247.32	-0.266251	0.208446	-1.27732	0.201491	0.30961	94.28	143.308	NOBIAS			g10805	0.15665	0.0895619	0.36097	0.248115	0.804046	NA	0	0.0237108	NOBIAS		mRNA.Sphaerotrichia_firma-F_contig2314.7.2	10987.1	-0.258171	0.22437	-1.15065	0.249877	0.361387	187.534	163.342	NOBIAS
g10873	2230.71	0.260524	0.302097	0.862384	0.388476	0.580354	107.259	196.54	NOBIAS			Des.1082	2.63814	-0.571897	0.76367	-0.748879	0.45393	0.580573	0.222227	0.186925	NOBIAS			g10808	0.837188	-0.430191	0.551568	-0.779943	0.435425	NA	0.00840507	0.00268266	NOBIAS		mRNA.Sphaerotrichia-firma-M_Contig10728.1.1	389.108	-3.32067	0.291602	-11.3877	4.81608e-30	3.11916e-28	187.209	19.2399	FB
g10874	550.52	-0.587137	0.263019	-2.2323	0.0255951	0.0745988	10.0687	10.1502	NOBIAS			Des.10820	0.773696	-0.333314	0.686283	-0.48568	0.627194	NA	0.148161	0.10199	NOBIAS			g10809	0.478799	-0.119209	0.440644	-0.270534	0.78675	NA	0.0102091	0.0068426	NOBIAS		mRNA.Sphaerotrichia_firma-F_contig13789.1.1	15925.5	-0.031644	0.115222	-0.274635	0.783597	0.848377	187.142	189.222	NOBIAS
g10875	904.105	-1.2493	0.247485	-5.04797	4.46526e-07	4.58234e-06	22.7414	14.3192	FB			Des.10821	1.66441	0.547098	0.758846	0.72096	0.470934	NA	0.0390634	0.178602	NOBIAS			g1081	758.843	-0.0115428	0.108713	-0.106177	0.915442	0.961847	31.7529	34.3708	NOBIAS		mRNA.Sphaerotrichia-firma-M_Contig1519.2.1	1546.78	0.324014	0.200094	1.6193	0.105382	0.186312	187.035	245.97	NOBIAS
g10877	50.28	0.99726	0.565464	1.76361	0.0777969	0.181392	1.98701	6.36611	NOBIAS			Des.10822	1.69035	-0.671972	0.753864	-0.89137	0.372731	NA	0.10944	0.0616054	NOBIAS			g10810	0.352665	0.174643	0.36097	0.483817	0.628516	NA	0	0.0111548	NOBIAS		mRNA.Sphaerotrichia_firma-F_contig2993.3.1	14148.9	-0.163931	0.204223	-0.802706	0.422145	0.537735	186.819	173.087	NOBIAS
g10878	125.479	-0.709557	0.396983	-1.78737	0.0738771	0.174454	256.063	236.545	NOBIAS			Des.10823	454.629	-0.44545	0.144773	-3.07689	0.00209172	0.00518334	17.668	23.7863	NOBIAS			g10811	0.679474	-0.308355	0.5308	-0.580926	0.56129	NA	0.0442547	0.0188274	NOBIAS		mRNA.Sphaerotrichia_firma-F_contig25664.1.1	1212.43	1.3651	0.224231	6.08794	1.14374e-09	1.37614e-08	186.746	513.591	MB
g1088	8.29019	1.53027	1.23321	1.24088	0.214649	0.386466	0.098594	0.612988	NOBIAS			Des.10827	2.18806	0.397782	0.765877	0.519381	0.603495	0.7147	0.0132618	0.0400823	NOBIAS			g10812	1.96353	0.478607	0.634478	0.754332	0.45065	0.656431	0.0079745	0.0180036	NOBIAS		mRNA.Sphaerotrichia_firma-F_contig11343.3.1	434.85	-3.13317	0.272823	-11.4843	1.58301e-30	1.04985e-28	186.149	21.9338	FB
g10880	56.0296	0.947576	1.41452	0.669893	0.502926	0.682828	0.45012	1.80655	NOBIAS			Des.10828	1.00708	-0.36939	0.718879	-0.513842	0.607362	NA	0.0296437	0.0248083	NOBIAS			g10814	1.29652	-0.940213	0.560763	-1.67667	0.0936078	NA	0.210224	0	NOBIAS		mRNA.Sphaerotrichia-firma-M_Contig6105.1.1	4498.61	-0.738352	0.178757	-4.13048	3.62004e-05	0.000192085	185.879	115.09	NOBIAS
g10881	41.0152	4.93941	0.879154	5.61836	1.92774e-08	2.55365e-07	0.0442594	2.93588	MB			Des.10829	1.88505	-1.27253	0.741366	-1.71646	0.0860779	0.150234	0.106577	0.0106025	NOBIAS			g10816	1.15721	-0.135742	0.617615	-0.219784	0.826039	NA	0.00962984	0.00793242	NOBIAS		mRNA.Sphaerotrichia_firma-F_contig8048.4.1	1113.49	0.807729	0.15265	5.29137	1.21401e-07	1.06202e-06	185.374	346.444	NOBIAS
g10882	16.4184	2.07131	0.899681	2.30227	0.0213198	0.0643654	0.0296712	0.217895	NOBIAS			Des.10830	12.0091	0.747063	0.546814	1.36621	0.171873	0.270892	0.350328	1.1957	NOBIAS			g10817	0.188566	0.0895619	0.36097	0.248115	0.804046	NA	0	0.0202558	NOBIAS		mRNA.Sphaerotrichia_firma-F_contig38.33.2	9588.38	-0.187716	0.232809	-0.806309	0.420065	0.536019	185.37	167.13	NOBIAS
g10883	30.6	-0.598874	0.665669	-0.899658	0.368302	0.559633	0.591527	0.5709	NOBIAS			Des.10832	239.177	0.274532	0.180385	1.52193	0.128028	0.211489	21.447	47.8539	NOBIAS			g10819	0.352665	0.174643	0.36097	0.483817	0.628516	NA	0	0.0570429	NOBIAS		mRNA.Sphaerotrichia_firma-F_contig8.4.3	5850.01	-0.352183	0.196573	-1.79162	0.0731945	0.139787	184.818	150.328	NOBIAS
g10884	10.9372	0.166878	0.957122	0.174354	0.861587	0.926893	8.03638	14.3048	NOBIAS			Des.10833	266.957	0.812507	0.233412	3.48101	0.000499536	0.00135907	8.40274	27.689	NOBIAS			g1082	772.848	0.408513	0.107487	3.80059	0.000144355	0.000851034	7.16495	10.1716	NOBIAS		mRNA.Sphaerotrichia_firma-F_contig463.15.1	810.791	-0.182215	0.141484	-1.28788	0.197787	0.305963	184.429	171.693	NOBIAS
g10885	854.839	-0.283727	0.346904	-0.817885	0.413423	0.603399	4.91985	5.99901	NOBIAS			Des.10834	2.2146	-0.839056	0.765312	-1.09636	0.272922	0.393753	0.234941	0.139416	NOBIAS			g10820	1.84869	1.24667	0.596948	2.08841	0.0367609	0.1123	0	0.0935327	NOBIAS		mRNA.Sphaerotrichia-firma-M_Contig16024.1.1	2621.96	0.542809	0.131569	4.12565	3.69693e-05	0.000195789	184.232	282.5	NOBIAS
g10886	35.5629	6.62338	1.24783	5.30791	1.10892e-07	1.28371e-06	0	0.747312	MB			Des.10835	5169.94	-1.26173	0.0802638	-15.7198	1.10596e-55	2.8496e-54	216.301	165.398	FB			g10821	0.635449	0.00790476	0.524758	0.0150636	0.987981	NA	0.00548154	0.00626999	NOBIAS		mRNA.Sphaerotrichia_firma-F_contig26591.1.1	807.459	-0.13478	0.238169	-0.5659	0.571462	0.676677	184.075	179.468	NOBIAS
g10887	620.85	-0.15649	0.30999	-0.504823	0.613683	0.768996	861.415	1238.43	NOBIAS			Des.10836	5.51925	-0.257552	0.678156	-0.379783	0.704106	0.796414	0.245426	0.344292	NOBIAS			g10823	0.315427	-0.165682	0.36097	-0.458992	0.64624	NA	0.0107098	0	NOBIAS		mRNA.Sphaerotrichia_firma-F_contig15802.1.1	3217.82	-0.0480614	0.389941	-0.123253	0.901907	0.933667	184.055	186.828	NOBIAS
g10888	6.14018	1.25872	1.21743	1.03392	0.301173	0.488677	0.111762	0.499636	NOBIAS			Des.10837	580.196	0.524707	0.107493	4.88131	1.05382e-06	3.93515e-06	18.7765	49.7956	NOBIAS			g10824	0.666302	0.348523	0.528876	0.658989	0.509903	NA	0.00442857	0.0146756	NOBIAS		mRNA.Sphaerotrichia_firma-F_contig28123.1.1	2126.59	-1.30265	0.149061	-8.73904	2.35092e-18	7.36364e-17	183.587	78.1794	FB
g10889	181.35	1.50869	0.351501	4.29213	1.76964e-05	0.000127332	0.547546	2.39738	MB			Des.10840	20088.7	-0.582485	0.0632011	-9.21638	3.07308e-20	2.78939e-19	867.244	1060.61	NOBIAS			g10825	0.164099	0.0895619	0.36097	0.248115	0.804046	NA	0	0.00364465	NOBIAS		mRNA.Sphaerotrichia-firma-M_Contig6759.1.1	1563.6	-0.0353023	0.164412	-0.214719	0.829987	0.881562	183.183	189.736	NOBIAS
g1089	3.43064	-0.107916	1.39596	-0.0773061	0.93838	0.966881	1.53004	1.94407	NOBIAS			Des.10841	1490.53	-0.958163	0.0918958	-10.4266	1.87427e-25	2.0914e-24	85.0831	80.4406	NOBIAS			g10827	0.484848	0.249872	0.361642	0.690936	0.489605	NA	0	0.0137802	NOBIAS		mRNA.Sphaerotrichia-firma-M_Contig455.2.2	10434	-0.435204	0.132579	-3.28259	0.0010286	0.00375501	183.005	139.575	NOBIAS
g10891	15.8267	-0.267955	0.836896	-0.320178	0.748834	0.862232	0.404838	0.508257	NOBIAS			Des.10842	0.457947	-0.0449473	0.601654	-0.0747061	0.940449	NA	0.0296308	0.0505803	NOBIAS			g10828	0.164099	0.0895619	0.36097	0.248115	0.804046	NA	0	0.0438423	NOBIAS		mRNA.Sphaerotrichia_firma-F_contig24513.1.1	1311.65	0.435849	0.192372	2.26566	0.0234723	0.0548638	182.911	264.174	NOBIAS
g10892	2.63434	-1.29881	1.58293	-0.82051	0.411925	0.601814	11.8146	3.86314	NOBIAS			Des.10843	0.417038	-0.170928	0.545281	-0.313467	0.753926	NA	0.0964085	0.0520544	NOBIAS			g10829	0.15665	0.0895619	0.36097	0.248115	0.804046	NA	0	0.018723	NOBIAS		mRNA.Sphaerotrichia-firma-M_Contig17252.1.1	167.916	-0.426361	0.251686	-1.69402	0.090262	0.164781	182.559	145.052	NOBIAS
g10893	2794.58	-1.3768	0.327722	-4.20113	2.6559e-05	0.000184282	33.8965	19.2144	FB			Des.10844	479.984	-0.312518	0.113789	-2.74647	0.0060241	0.0137332	13.1671	19.364	NOBIAS			g1083	594.583	0.10068	0.0971399	1.03644	0.299997	0.516596	27.8234	32.7789	NOBIAS		mRNA.Sphaerotrichia-firma-M_Contig9271.2.1	255.185	-1.15129	0.2993	-3.84662	0.000119759	0.000561012	182.557	86.6159	FB
g10894	648.173	-0.25617	0.26342	-0.972477	0.330813	0.520425	13.7358	17.5403	NOBIAS			Des.10845	52.354	0.323543	0.331494	0.976014	0.329058	0.456613	3.98381	9.49066	NOBIAS			g10831	3.49902	0.617317	0.621697	0.992954	0.320732	0.540314	0.0207827	0.044977	NOBIAS		mRNA.Sphaerotrichia-firma-M_Contig23003.1.1	232.137	0.108856	0.184139	0.591163	0.554411	0.661781	181.989	211.431	NOBIAS
g10897	0.363616	-0.64242	1.45701	-0.440918	0.659272	NA	1.24665	0	NOBIAS			Des.10846	34.6192	0.500571	0.353021	1.41797	0.156201	0.249873	6.76509	17.8394	NOBIAS			g10834	1.15794	-0.136084	0.617608	-0.22034	0.825606	NA	0.016589	0.0144574	NOBIAS		mRNA.Sphaerotrichia_firma-F_contig9847.1.1	1953.9	-0.499789	0.158658	-3.1501	0.00163216	0.00558809	181.316	133.959	NOBIAS
g109	0.22632	0.200301	1.45711	0.137464	0.890664	NA	0	0.0951125	NOBIAS			Des.10847	14.8527	-0.904613	0.562933	-1.60696	0.108062	0.182878	0.356711	0.30477	NOBIAS			g10835	0.798148	0.359373	0.401411	0.895275	0.37064	NA	0	0.0280601	NOBIAS		mRNA.Sphaerotrichia_firma-F_contig9619.4.2	4713.1	0.288953	0.185057	1.56142	0.118424	0.203749	181.286	229.451	NOBIAS
g1090	13.0745	0.696825	0.918529	0.758632	0.448073	0.635206	0.14312	0.355829	NOBIAS			Des.10847.1.5c70114b	6.27994	0.56675	0.680443	0.832914	0.404893	0.534935	0.181909	0.585719	NOBIAS			g10836	0.477399	0.247864	0.361576	0.685509	0.493023	NA	0	0.0226667	NOBIAS		mRNA.Sphaerotrichia_firma-F_contig16490.1.1	322.364	-2.57917	0.280845	-9.18361	4.16888e-20	1.48115e-18	180.407	31.7192	FB
g10914	3.58503	-1.80401	1.40198	-1.28676	0.198178	0.364469	0.23274	0.0670908	NOBIAS			Des.10848	0.982845	-1.13235	0.689589	-1.64207	0.100576	NA	0.0816674	0	NOBIAS			g10838	0.320749	0.174643	0.36097	0.483817	0.628516	NA	0	0.0613691	NOBIAS		mRNA.Sphaerotrichia_firma-F_contig704.5.1	9622.42	0.0632015	0.142349	0.443989	0.657051	0.747899	180.386	194.553	NOBIAS
g10916	24.6803	6.13001	1.27838	4.79514	1.62558e-06	1.49055e-05	0	4.25633	MB			Des.1085	64.4291	-0.307375	0.274091	-1.12143	0.262104	0.381349	0.90287	1.32758	NOBIAS			g10839	844.424	0.314894	0.114613	2.74746	0.00600583	0.0246703	53.8258	73.7302	NOBIAS		mRNA.Sphaerotrichia_firma-F_contig8399.1.1	548.342	-0.60776	0.146757	-4.14127	3.45386e-05	0.000184488	179.965	125.562	NOBIAS
g10919	219.128	-1.43236	1.5185	-0.943273	0.345541	0.536049	135.891	53.2357	NOBIAS			Des.10850	0.0968237	-0.0181503	0.504193	-0.0359988	0.971283	NA	0	0.0676013	NOBIAS			g1084	7810.12	-0.148782	0.144622	-1.02877	0.303589	0.520878	1141.95	1138.07	NOBIAS		mRNA.Sphaerotrichia_firma-F_contig122.4.1	699.329	-0.469496	0.297832	-1.57638	0.114938	0.199464	179.823	136.337	NOBIAS
g1092	1453.82	0.890355	0.25102	3.54694	0.000389729	0.00201403	1.93641	5.42766	NOBIAS			Des.10851	0.687182	0.52288	0.618574	0.845299	0.397944	NA	0	0.0860677	NOBIAS			g10840	9053.49	-0.0820966	0.086721	-0.946675	0.343804	0.563624	435.881	451.126	NOBIAS		mRNA.Sphaerotrichia_firma-F_contig2155.5.2	31833.2	0.144714	0.150761	0.959894	0.337109	0.453757	179.338	203.857	NOBIAS
g10921	371.72	-0.955047	0.287454	-3.32244	0.000892348	0.00417692	8.78147	6.76645	NOBIAS			Des.10852	990.816	-1.56957	0.0939905	-16.6992	1.32845e-62	4.05948e-61	31.8276	19.5731	FB			g10841	866.885	0.0783601	0.105284	0.744276	0.45671	0.661234	46.9542	54.2324	NOBIAS		mRNA.Sphaerotrichia_firma-F_contig87.9.1	13804.4	-0.311634	0.152741	-2.04028	0.0413221	0.0877834	178.938	149.281	NOBIAS
g10922	24.6458	1.37683	0.728009	1.89122	0.0585952	0.145558	0.211534	0.870929	NOBIAS			Des.10853	6.51333	-0.701273	0.67012	-1.04649	0.295335	0.419051	2.25649	2.15811	NOBIAS			g10842	209.353	0.193207	0.145088	1.33166	0.182973	0.373014	14.0982	17.735	NOBIAS		mRNA.Sphaerotrichia-firma-M_Contig1817.3.5	21560.6	-0.360329	0.138473	-2.60215	0.00926411	0.0251307	178.838	143.741	NOBIAS
g10923	698.252	0.750853	0.338996	2.21493	0.0267647	0.077285	2.10471	5.3643	NOBIAS			Des.10854	56.236	-0.750462	0.289669	-2.59076	0.00957652	0.0209512	12.2413	12.9958	NOBIAS			g10843	682.305	0.0764443	0.0968104	0.789629	0.429744	0.639003	29.8026	34.4697	NOBIAS		mRNA.Sphaerotrichia_firma-F_contig7938.2.1	441.976	-0.747438	0.219356	-3.40743	0.000655788	0.00253252	178.442	112.92	NOBIAS
g10924	1.32132	-0.725994	1.58959	-0.456717	0.647875	NA	3.35157	2.01015	NOBIAS			Des.10855	28.0827	-0.557143	0.406962	-1.36903	0.17099	0.26971	0.780781	0.966402	NOBIAS			g10844	1322.59	-0.0745389	0.131308	-0.567665	0.570262	0.751878	32.9831	33.8116	NOBIAS		mRNA.Sphaerotrichia_firma-F_contig14381.4.1	941.042	0.194683	0.223796	0.869912	0.384349	0.500589	178.309	215.098	NOBIAS
g10926	1.06517	1.38177	1.57858	0.875324	0.381397	NA	0	4.47968	NOBIAS			Des.10856	656.328	0.709993	0.11185	6.34774	2.18503e-10	1.12394e-09	9.81544	29.7182	NOBIAS			g10845	10204.7	1.41134	0.085212	16.5627	1.29708e-61	3.93418e-60	50.15	142.23	MB		mRNA.Sphaerotrichia_firma-F_contig3083.5.2	15781.6	0.0622835	0.26685	0.233403	0.815449	0.87148	177.566	191.815	NOBIAS
g10929	116.692	-0.864505	0.48183	-1.79421	0.0727793	0.172341	70.5808	64.1258	NOBIAS			Des.10857	2.89536	1.2337	0.763548	1.61575	0.106148	0.180041	0.0197411	0.21185	NOBIAS			g10849	3.5151	-1.16691	0.627793	-1.85875	0.0630633	0.171735	0.184487	0.0269225	NOBIAS		mRNA.Sphaerotrichia_firma-F_contig2314.1.1	879.247	-0.915857	0.275859	-3.32001	0.000900132	0.00333775	177.457	98.2831	NOBIAS
g1093	24.0089	-0.526903	0.706971	-0.745296	0.456093	0.641695	1.51599	1.54598	NOBIAS			Des.10859	1244.1	0.506526	0.0927396	5.46181	4.71297e-08	2.0216e-07	21.7236	54.9478	NOBIAS			g1085	1212.59	-0.55681	0.0763862	-7.28941	3.11318e-13	3.51672e-12	35.6692	26.2085	NOBIAS		mRNA.Sphaerotrichia_firma-F_contig18595.1.1	2063.42	0.135924	0.164399	0.826793	0.408354	0.524444	175.986	204.861	NOBIAS
g10930	2.30488	2.43461	1.59617	1.52528	0.127189	0.263411	0	5.40154	NOBIAS			Des.10860	7.69997	0.414795	0.624448	0.664258	0.506525	0.630833	0.130243	0.336586	NOBIAS			g10850	330.857	0.122858	0.115956	1.05953	0.28936	0.506002	21.141	25.2737	NOBIAS		mRNA.Sphaerotrichia-firma-M_Contig215.12.1	1472.95	0.166449	0.16562	1.005	0.314895	0.430626	175.929	206.968	NOBIAS
g10932	0.38621	0.534327	1.46425	0.364914	0.715176	NA	0	0.374157	NOBIAS			Des.10861	573.507	-0.382576	0.106203	-3.60232	0.000315386	0.000885909	18.5808	26.0608	NOBIAS			g10851	48.7696	0.854898	0.280212	3.0509	0.00228158	0.0106221	1.47191	2.99766	NOBIAS		mRNA.Sphaerotrichia-firma-M_Contig207.12.3	14542.5	0.542683	0.225169	2.41011	0.0159478	0.0397975	175.79	263.826	NOBIAS
g10933	243.388	-0.24799	0.337927	-0.733858	0.463035	0.64765	6.29802	7.95226	NOBIAS			Des.10862	30.8309	0.172487	0.371213	0.464657	0.642177	0.746934	0.441942	0.945388	NOBIAS			g10852	110.03	1.59936	0.281377	5.68404	1.31553e-08	1.17755e-07	1.26597	4.47412	MB		mRNA.Sphaerotrichia_firma-F_contig21487.2.1	414.287	0.115681	0.164305	0.704066	0.481392	0.595159	175.191	202.459	NOBIAS
g10934	110.66	-1.26664	0.401605	-3.15393	0.00161086	0.0069934	26.9255	16.7147	FB			Des.10863	341.904	-0.996832	0.136834	-7.28495	3.21789e-13	1.99242e-12	8.37363	7.69825	NOBIAS			g10856	197.263	-0.0124342	0.196667	-0.0632243	0.949588	0.975697	9.68484	10.5349	NOBIAS		mRNA.Sphaerotrichia_firma-F_contig1230.6.2	15507.3	-0.204954	0.157679	-1.29982	0.193664	0.301158	174.841	156.691	NOBIAS
g10935	0.159889	0.197912	1.45707	0.135829	0.891957	NA	0	0.0320093	NOBIAS			Des.10864	3.01689	-0.630749	0.744916	-0.846739	0.397141	0.527397	0.147242	0.12734	NOBIAS			g10857	538.836	0.389268	0.176437	2.20627	0.0273649	0.0884281	20.4961	29.773	NOBIAS		mRNA.Sphaerotrichia-firma-M_Contig1507.5.1	2606.34	-0.0616817	0.129749	-0.475393	0.634507	0.728776	174.832	176.412	NOBIAS
g10937	41.7889	0.103401	0.596515	0.173342	0.862383	0.927308	13.0741	20.4165	NOBIAS			Des.10867	685.509	0.609781	0.115179	5.29418	1.19553e-07	4.91967e-07	11.6817	32.983	NOBIAS			g10858	13055.5	12.2125	0.358986	34.0193	1.15301e-253	2.57845e-251	0.0343112	937.071	MB		mRNA.Sphaerotrichia_firma-F_contig2769.1.1	1051.07	0.00735475	0.186709	0.0393914	0.968578	0.979368	174.743	187.901	NOBIAS
g10938	0.319779	0.455814	1.46194	0.311787	0.755202	NA	0	0.883265	NOBIAS			Des.10868	4.43385	-0.474267	0.697206	-0.68024	0.496353	0.621716	0.0955932	0.107628	NOBIAS			g10859	331.42	0.673713	0.255192	2.64003	0.00828999	0.0327577	14.44	25.7726	NOBIAS		mRNA.Sphaerotrichia_firma-F_contig9325.4.1	2226.8	0.36507	0.17868	2.04315	0.0410378	0.0872764	174.377	235.732	NOBIAS
g10940	439.308	-1.23949	0.277161	-4.47211	7.7453e-06	6.12377e-05	19.4182	12.4462	FB			Des.10869	625.427	0.225137	0.11673	1.9287	0.0537682	0.0996029	17.9595	38.6626	NOBIAS			g1086	793.174	0.12423	0.116692	1.06459	0.287061	0.504324	26.0525	30.8225	NOBIAS		mRNA.Sphaerotrichia_firma-F_contig1434.9.1	1090.66	-0.126539	0.22754	-0.556116	0.578131	0.682625	174.374	168.01	NOBIAS
g10941	20.6809	0.223421	0.765194	0.291979	0.770302	0.8751	6.59439	13.168	NOBIAS			Des.1087	38454.4	-2.35478	0.0685644	-34.3441	1.72433e-258	4.54622e-256	2221.22	795.21	FB			g10860	623.748	0.503659	0.127723	3.94338	8.03406e-05	0.000497893	32.7589	51.0609	NOBIAS		mRNA.Sphaerotrichia_firma-F_contig4935.1.1	497.859	-0.250693	0.176388	-1.42126	0.15524	0.252078	174.132	156.035	NOBIAS
g10942	7.72144	0.398816	1.09529	0.364118	0.71577	0.840612	12.7102	26.8912	NOBIAS			Des.10870	2.07436	0.150601	0.755899	0.199235	0.842079	0.897157	0.0504252	0.106367	NOBIAS			g10861	2196.87	0.0387359	0.172617	0.224404	0.822443	0.914411	64.8159	71.5018	NOBIAS		mRNA.Sphaerotrichia_firma-F_contig21266.1.1	412.713	-0.0246398	0.175325	-0.140538	0.888235	0.923372	173.894	183.029	NOBIAS
g10944	125.397	-0.218244	0.439013	-0.497123	0.619102	0.772622	37.9252	52.4418	NOBIAS			Des.10871	1262.14	0.314914	0.0869228	3.62292	0.000291301	0.000823768	19.5217	44.5073	NOBIAS			g10862	1101.94	0.0970813	0.0912435	1.06398	0.287338	0.504475	29.5027	34.124	NOBIAS		mRNA.Sphaerotrichia_firma-F_contig433.8.1	5334.78	0.204411	0.156654	1.30486	0.191942	0.299135	173.854	210.263	NOBIAS
g10945	8.76461	4.61544	1.40891	3.2759	0.00105325	0.00483886	0	0.943729	MB			Des.10872	111.844	1.42483	0.238406	5.97646	2.28037e-09	1.08442e-08	3.13056	15.8355	MB			g10863	3.32493	0.741318	0.624083	1.18785	0.234892	0.44135	0.0739161	0.18678	NOBIAS		mRNA.Sphaerotrichia-firma-M_Contig5616.3.1	485.235	0.15123	0.280875	0.538423	0.590285	0.692308	173.837	207.668	NOBIAS
g10946	16.787	-0.0835082	0.810588	-0.103022	0.917946	0.956564	0.439653	0.623753	NOBIAS			Des.10873	26.141	1.03028	0.413276	2.49295	0.0126686	0.0271193	1.31434	5.25136	MB			g10864	0.3147	-0.165682	0.36097	-0.458992	0.64624	NA	0.0198672	0	NOBIAS		mRNA.Sphaerotrichia_firma-F_contig2399.1.2	21579	0.173146	0.224073	0.772724	0.439686	0.555329	173.751	201.922	NOBIAS
g10949	147.996	-0.434373	0.359735	-1.20748	0.227248	0.402142	1.88884	2.08603	NOBIAS			Des.10874	325.31	-0.9408	0.131119	-7.17518	7.22119e-13	4.37088e-12	29.4376	28.0492	NOBIAS			g10865	1817.32	0.0343794	0.0869233	0.395515	0.692463	0.837073	37.5301	41.4098	NOBIAS		mRNA.Sphaerotrichia_firma-F_contig17540.1.2	5107.94	-1.75927	0.209708	-8.38913	4.8976e-17	1.38099e-15	173.624	52.692	FB
g1095	40.1057	-0.112456	0.631106	-0.178189	0.858574	0.925469	25.7237	35.0331	NOBIAS			Des.10875	841.592	-0.791433	0.104173	-7.59728	3.0243e-14	1.99921e-13	26.0829	27.6705	NOBIAS			g10866	2.40544	-1.2769	0.625837	-2.04031	0.0413193	0.123118	0.362746	0.0288383	NOBIAS		mRNA.Sphaerotrichia_firma-F_contig15208.2.1	197.476	-0.331809	0.20383	-1.62787	0.103552	0.183987	173.188	147.609	NOBIAS
g10950	1243.18	-0.882848	0.267988	-3.29436	0.000986461	0.00456427	46.5954	37.9123	NOBIAS			Des.10876	16.1941	0.448928	0.51651	0.869155	0.384762	0.514818	0.453447	1.13019	NOBIAS			g10867	498.948	-0.0453359	0.105745	-0.428727	0.668122	0.821088	37.0274	39.4324	NOBIAS		mRNA.Sphaerotrichia_firma-F_contig576.17.1	232.709	0.335865	0.213739	1.57138	0.116095	0.201121	172.921	236.068	NOBIAS
g10951	3.29335	0.24611	1.47003	0.167419	0.86704	0.930323	0.184939	0.332688	NOBIAS			Des.10877	490.447	1.25505	0.134693	9.31791	1.1866e-20	1.09369e-19	8.12056	35.7417	MB			g10868	916.806	0.193115	0.130925	1.475	0.140211	0.308325	67.702	85.7635	NOBIAS		mRNA.Sphaerotrichia_firma-F_contig1484.10.2	11174.4	-0.220863	0.14679	-1.50461	0.132424	0.223523	172.607	152.765	NOBIAS
g10954	3.54506	-0.285092	1.46283	-0.194891	0.845478	0.918912	0.0495743	0.0532571	NOBIAS			Des.10878	393.19	0.179224	0.138352	1.29542	0.195175	0.300966	6.60995	13.8157	NOBIAS			g10869	319.329	0.12272	0.36471	0.336487	0.736504	0.864156	11.8065	14.0241	NOBIAS		mRNA.Sphaerotrichia-firma-M_Contig4017.1.2	4072.86	0.0349823	0.197868	0.176796	0.859668	0.902717	172.51	184.471	NOBIAS
g10955	539.531	-0.0682686	0.265039	-0.257579	0.796732	0.890554	12.6233	18.1806	NOBIAS			Des.10879	2.58017	-0.644979	0.758008	-0.850887	0.394832	0.524909	0.0714966	0.0584567	NOBIAS			g1087	17.455	0.162442	0.495155	0.328064	0.742864	0.867836	0.993696	1.23835	NOBIAS		mRNA.Sphaerotrichia_firma-F_contig5218.5.1	625.17	-0.164693	0.14183	-1.1612	0.245561	0.357093	172.465	163.615	NOBIAS
g10956	389.141	-0.148836	0.334756	-0.444611	0.656601	0.798949	1.15365	1.54991	NOBIAS			Des.1088	6.37887	0.411956	0.653152	0.63072	0.528223	0.648983	0.16852	0.451708	NOBIAS			g10871	35.833	-0.448776	0.633139	-0.708811	0.478442	0.677895	1.89761	1.02049	NOBIAS		mRNA.Sphaerotrichia_firma-F_contig1374.8.1	21393.8	-0.166592	0.126875	-1.31304	0.18917	0.295538	172.404	158.599	NOBIAS
g10957	2.3385	0.740523	1.54601	0.478989	0.631946	0.781591	2.4933	9.7622	NOBIAS			Des.10880	0.343591	0.194216	0.520469	0.373155	0.709033	NA	0	0.0520042	NOBIAS			g10872	673.475	0.0443597	0.120356	0.368571	0.712447	0.847348	4.51188	4.8932	NOBIAS		mRNA.Sphaerotrichia-firma-M_Contig46.8.2	6477.33	-0.0162375	0.263502	-0.0616221	0.950864	0.966605	172.316	177.115	NOBIAS
g10958	21.0298	1.47219	0.786203	1.87253	0.0611335	0.150828	0.452114	2.01472	NOBIAS			Des.10881	4523.07	-0.703539	0.0679453	-10.3545	3.99302e-25	4.41217e-24	49.3224	55.526	NOBIAS			g10873	550.949	0.0320033	0.136676	0.234154	0.814865	0.910821	5.9864	6.57683	NOBIAS		mRNA.Sphaerotrichia_firma-F_contig14023.1.1	2908.92	-0.281438	0.246611	-1.14122	0.253778	0.36567	172.264	150.161	NOBIAS
g10959	5.65174	-1.02788	1.25023	-0.82215	0.410992	0.601128	17.8723	11.2386	NOBIAS			Des.10882	2.94664	0.39682	0.75565	0.525137	0.599488	0.71099	0.0613482	0.185418	NOBIAS			g10875	8.11651	0.922541	0.540618	1.70646	0.0879231	0.219865	0.113035	0.287849	NOBIAS		mRNA.Sphaerotrichia_firma-F_contig1780.3.1	8742.42	-0.514843	0.329816	-1.561	0.118523	0.203907	172.252	123.001	NOBIAS
g1096	26.683	0.34092	0.725913	0.469643	0.63861	0.786659	29.7615	62.2393	NOBIAS			Des.10883	117.414	0.387975	0.209539	1.85157	0.0640881	0.116195	3.16837	7.68533	NOBIAS			g10876	31.4886	0.0761654	0.332202	0.229275	0.818656	0.912395	0.477359	0.544415	NOBIAS		mRNA.Sphaerotrichia_firma-F_contig732.9.1	15109.5	-0.167262	0.241433	-0.692787	0.488443	0.601485	171.695	158.593	NOBIAS
g10960	25.9581	4.14624	0.948626	4.37078	1.23803e-05	9.27726e-05	0.0313609	1.18062	MB			Des.10884	2840.15	-0.259448	0.0730963	-3.5494	0.000386117	0.0010674	65.0161	99.5573	NOBIAS			g10877	920.808	-0.270071	0.109367	-2.46939	0.0135343	0.0497554	29.8593	26.6878	NOBIAS		mRNA.Sphaerotrichia_firma-F_contig1873.1.2	22340.5	0.176948	0.249304	0.70977	0.477847	0.591718	171.665	197.356	NOBIAS
g10961	1822.1	0.207567	0.25094	0.827161	0.408146	0.59839	40.1222	70.9732	NOBIAS			Des.10885	1227.6	-1.93389	0.122482	-15.7893	3.689e-56	9.63644e-55	37.2649	17.6898	FB			g10878	8.7908	1.67789	0.633427	2.64891	0.00807513	0.0319853	0.0725807	0.912278	MB		mRNA.Sphaerotrichia_firma-F_contig15974.2.1	1000.92	-1.16817	0.209099	-5.58669	2.31435e-08	2.29955e-07	171.46	79.6592	FB
g10965	10.2257	-0.636744	1.00737	-0.632087	0.52733	0.703247	2.52147	2.49574	NOBIAS			Des.10886_Des.10887	931.834	0.710836	0.0929962	7.64371	2.11044e-14	1.40659e-13	10.53	31.7292	NOBIAS			g1088	1056.31	-0.17985	0.173081	-1.03911	0.298755	0.515466	33.962	32.209	NOBIAS		mRNA.Sphaerotrichia_firma-F_contig2478.2.1	8622.19	0.0672728	0.123136	0.546331	0.584838	0.6879	171.139	185.558	NOBIAS
g10966	542.088	0.139358	0.263493	0.528885	0.596885	0.756387	5.56904	9.22192	NOBIAS			Des.10888	1.83867	0.129053	0.765844	0.168511	0.866181	0.915011	0.0296742	0.0718044	NOBIAS			g10880	474.415	-0.104046	0.121868	-0.853764	0.393236	0.61168	28.5269	29.0484	NOBIAS		mRNA.Sphaerotrichia_firma-F_contig2840.7.1	4337.29	-0.784482	0.18771	-4.17922	2.92512e-05	0.000158572	170.958	102.603	NOBIAS
g10967	408.9	0.857619	0.279728	3.06591	0.0021701	0.00907909	5.63555	15.6339	NOBIAS			Des.10889	1948.4	0.0295189	0.0996361	0.296267	0.767026	0.843595	25.8663	47.8111	NOBIAS			g10881	8474.75	0.0645532	0.101311	0.637176	0.52401	0.717027	1233.18	1417.08	NOBIAS		mRNA.Sphaerotrichia_firma-F_contig1575.3.1	8517.08	0.834075	0.215056	3.87841	0.00010514	0.000499206	170.546	315.943	NOBIAS
g10968	0.957701	-0.273618	1.59544	-0.1715	0.86383	NA	0.0772715	0.0705278	NOBIAS			Des.10890	374.326	-0.956795	0.13826	-6.92026	4.50816e-12	2.61027e-11	13.5361	12.7492	NOBIAS			g10882	604.19	-0.00336888	0.193864	-0.0173776	0.986135	0.994104	68.0245	75.0445	NOBIAS		mRNA.Sphaerotrichia-firma-M_Contig13483.1.1	1550.76	-0.138626	0.159647	-0.868333	0.385212	0.501504	170.484	162.38	NOBIAS
g10969	30.9325	2.57038	0.737465	3.48543	0.000491353	0.00246385	0.0709226	0.714456	MB			Des.10892	5.69361	0.167573	0.714096	0.234665	0.814469	0.87926	5.36504	12.6151	NOBIAS			g10883	112.945	-0.231762	0.268421	-0.863429	0.387902	0.607382	5.15105	4.76849	NOBIAS		mRNA.Sphaerotrichia_firma-F_contig8265.1.1	1092.33	-0.996096	0.255807	-3.89394	9.86289e-05	0.000471078	170.405	90.7598	NOBIAS
g1097	23.1648	5.99859	1.29722	4.62418	3.76074e-06	3.1994e-05	0	0.330385	MB			Des.10894	1.73389	-0.118326	0.766061	-0.154461	0.877247	NA	0.0267945	0.0423131	NOBIAS			g10884	709.232	9.01014	0.442282	20.3719	2.9674e-92	1.5851e-90	0	93.8063	MB		mRNA.Sphaerotrichia_firma-F_contig10802.1.1	558.077	-0.535087	0.176144	-3.03779	0.00238321	0.00777215	170.261	124.571	NOBIAS
g10970	0.22632	0.200301	1.45711	0.137464	0.890664	NA	0	1.57389	NOBIAS			Des.10895	1824.12	-0.333051	0.0939585	-3.54467	0.000393111	0.00108541	63.0464	91.7505	NOBIAS			g10885	310.012	-0.000641269	0.130937	-0.00489756	0.996092	0.998211	7.83126	8.45435	NOBIAS		mRNA.Sphaerotrichia_firma-F_contig5111.1.5	6980.82	0.215454	0.210685	1.02264	0.306479	0.422255	170.071	203.873	NOBIAS
g10971	0.99874	1.33009	1.57601	0.843961	0.398691	NA	0	0.164992	NOBIAS			Des.10896	820.172	0.336664	0.101131	3.32898	0.000871655	0.00229439	16.7113	38.7452	NOBIAS			g10886	3137.02	-0.387081	0.114843	-3.37053	0.000750224	0.00385604	42.6492	34.775	NOBIAS		mRNA.Sphaerotrichia_firma-F_contig3629.8.1	1385.2	-0.598306	0.24542	-2.43788	0.0147737	0.037313	169.874	116.602	NOBIAS
g10972	6.65202	3.24829	1.33898	2.42594	0.0152689	0.0487278	0.0188058	0.584577	MB			Des.10897	21.7839	0.492533	0.462886	1.06405	0.287306	0.409916	0.319951	0.852366	NOBIAS			g10887	14367.1	7.29837	0.352174	20.7238	2.11458e-95	1.17721e-93	2.84042	731.148	MB		mRNA.Sphaerotrichia-firma-M_Contig685.15.1	987.316	-0.00853451	0.204456	-0.0417426	0.966704	0.97795	169.842	177.382	NOBIAS
g10973	787.082	-0.811591	0.288805	-2.81017	0.00495157	0.018688	37.8089	32.5391	NOBIAS			Des.10900	821.474	-0.0970729	0.106803	-0.908895	0.363405	0.492461	40.7082	70.0433	NOBIAS			g10888	595.874	-0.595425	0.236803	-2.51444	0.0119223	0.0447138	107.835	77.3207	NOBIAS		mRNA.Sphaerotrichia_firma-F_contig8333.2.1	301.603	0.927001	0.251082	3.69202	0.000222478	0.000971559	169.61	349.731	NOBIAS
g10974	1646.64	0.0958281	0.266002	0.360253	0.718658	0.842503	11.9728	19.1959	NOBIAS			Des.10901	0.118918	-0.0181503	0.504193	-0.0359988	0.971283	NA	0	0.0374194	NOBIAS			g10889	53.3574	-0.661361	0.598467	-1.10509	0.26912	0.481503	2.22713	1.25442	NOBIAS		mRNA.Sphaerotrichia-firma-M_Contig7983.3.1	460.891	-0.200082	0.371417	-0.538699	0.590095	0.692117	169.494	160.936	NOBIAS
g10975	13.732	-2.17088	1.29451	-1.67699	0.0935445	0.209665	57.1679	13.6723	NOBIAS			Des.10902	1203.37	-0.190381	0.0926979	-2.05378	0.0399972	0.0766737	32.028	51.4954	NOBIAS			g1089	142.676	-0.52001	0.359438	-1.44673	0.147973	0.32053	3.78195	2.70021	NOBIAS		mRNA.Sphaerotrichia_firma-F_contig8298.4.1	318.812	-2.74391	0.19457	-14.1025	3.66742e-45	4.58335e-43	169.485	26.6215	FB
g10976	170.738	0.680083	0.380061	1.7894	0.0735497	0.173824	2.77909	6.74803	NOBIAS			Des.10903	418.644	-1.08049	0.126702	-8.52778	1.49186e-17	1.17535e-16	49.7904	43.2109	FB			g10890	230.225	-0.558861	0.205862	-2.71474	0.00663282	0.0269272	22.4085	16.5444	NOBIAS		mRNA.Sphaerotrichia_firma-F_contig22733.2.1	173.556	-2.95174	0.324813	-9.0875	1.01343e-19	3.51519e-18	169.392	22.5893	FB
g10978	142.261	-0.382263	0.370023	-1.03308	0.301567	0.488965	3.29556	3.83758	NOBIAS			Des.10904	0.795693	-0.800571	0.628772	-1.27323	0.202936	NA	0.202146	0	NOBIAS			g10891	873.012	-0.0695398	0.144737	-0.480456	0.630904	0.797508	63.4082	66.3	NOBIAS		mRNA.Sphaerotrichia_firma-F_contig184.13.1	3918.6	-1.91516	0.158152	-12.1097	9.38795e-34	7.38855e-32	169.388	46.1076	FB
g10979	70.5781	-0.334609	0.485548	-0.689137	0.490737	0.672133	27.2303	35.1917	NOBIAS			Des.10905	2898.85	-0.13432	0.0749787	-1.79144	0.0732225	0.130523	55.6976	93.2098	NOBIAS			g10892	154.94	0.0765958	0.468543	0.163476	0.870143	0.939053	2.02996	2.99014	NOBIAS		mRNA.Sphaerotrichia_firma-F_contig33504.1.1	818.382	-0.92859	0.179372	-5.1769	2.256e-07	1.88089e-06	169.322	93.3471	NOBIAS
g1098	53.6359	0.307085	0.53282	0.57634	0.564386	0.732082	1.85851	3.58859	NOBIAS			Des.10907	61.8546	-3.25365	0.327682	-9.9293	3.10413e-23	3.19923e-22	6.67929	1.14854	FB			g10893	770.983	-0.160908	0.174711	-0.920993	0.357054	0.576618	20.2079	19.4596	NOBIAS		mRNA.Sphaerotrichia_firma-F_contig476.4.4	17802.4	-1.03028	0.442691	-2.32731	0.0199486	0.0480412	169.243	83.3344	FB
g10980	2.20564	0.663593	1.55189	0.427602	0.668941	0.807732	0.13655	0.500865	NOBIAS			Des.10909	4852.64	1.1659	0.0828425	14.0738	5.50676e-45	1.09912e-43	46.772	193.59	MB			g10894	7.69628	0.63957	0.555265	1.15183	0.249391	0.458922	0.508045	1.08082	NOBIAS		mRNA.Sphaerotrichia_firma-F_contig346.3.2	57144.4	2.44941	1.17668	2.08162	0.037377	0.0810362	168.505	2779.31	NOBIAS
g10981	675.671	-0.167294	0.259701	-0.64418	0.519458	0.696776	112.641	153.648	NOBIAS			Des.1091	10.6437	-0.562901	0.574263	-0.980216	0.32698	0.454285	0.670526	0.770366	NOBIAS			g10895	0.188566	0.0895619	0.36097	0.248115	0.804046	NA	0	0.0233494	NOBIAS		mRNA.Sphaerotrichia_firma-F_contig38.11.1	3112.4	0.212036	0.155425	1.36423	0.172496	0.27349	167.884	203.34	NOBIAS
g10982	28.4519	0.481663	0.787614	0.611547	0.540837	0.714609	16.5727	36.8921	NOBIAS			Des.10910_Des.10911	50.1673	0.116073	0.289143	0.401438	0.688098	0.783938	2.55016	5.10532	NOBIAS			g10896	6.52323	2.73483	0.630994	4.33416	1.46315e-05	0.000100336	0	0.152867	MB		mRNA.Sphaerotrichia_firma-F_contig2461.4.2	3690.48	0.111804	0.156049	0.716468	0.473702	0.587902	167.867	190.961	NOBIAS
g10983	0.22632	0.200301	1.45711	0.137464	0.890664	NA	0	0.0385837	NOBIAS			Des.10913	194.424	0.0704562	0.167565	0.42047	0.674142	0.772879	16.2706	31.2206	NOBIAS			g10897	8.4627	-1.1048	0.630152	-1.75322	0.079564	0.204314	0.0929676	0.0156638	NOBIAS		mRNA.Sphaerotrichia_firma-F_contig208.9.2	14540.8	0.584554	0.241486	2.42066	0.0154925	0.0387897	167.782	261.092	NOBIAS
g10984	45.7839	0.41717	0.555129	0.751483	0.452362	0.638284	1.64621	3.42433	NOBIAS			Des.10914	11.9891	-0.170102	0.558593	-0.304519	0.760733	0.838544	0.361301	0.555694	NOBIAS			g10898	12527.8	0.351885	0.162341	2.16757	0.0301917	0.095711	87.7623	117.584	NOBIAS		mRNA.Sphaerotrichia-firma-M_Contig29595.1.1	1103.43	0.556977	0.164507	3.38574	0.000709867	0.00271397	167.617	259.933	NOBIAS
g10985	93.8084	-0.371283	0.422063	-0.879687	0.379029	0.570969	3.90919	4.62424	NOBIAS			Des.10915	34.9484	-2.00047	0.45878	-4.36042	1.29812e-05	4.33739e-05	3.88193	1.47279	FB			g10899	926.096	0.0160783	0.154937	0.103773	0.917349	0.962164	92.1424	103.516	NOBIAS		mRNA.Sphaerotrichia_firma-F_contig3672.7.1	4458.14	-0.192309	0.153731	-1.25094	0.210955	0.318008	167.148	151.539	NOBIAS
g10986	36.6629	0.00511243	0.668137	0.00765177	0.993895	0.996982	48.6795	73.7775	NOBIAS			Des.10917	4.76482	1.94039	0.73858	2.62719	0.00860921	0.0189741	0.00970905	0.204106	MB			g109	665.858	0.171448	0.100032	1.71393	0.0865416	0.217367	19.6249	24.0211	NOBIAS		mRNA.Sphaerotrichia_firma-F_contig257.10.4	10273.8	0.226337	0.184965	1.22367	0.221076	0.329448	167.087	201.824	NOBIAS
g10987	83.7558	-0.476502	0.476014	-1.00103	0.316815	0.505439	111.243	116.647	NOBIAS			Des.10918	0.484118	0.269873	0.516713	0.522287	0.60147	NA	0	0.0230006	NOBIAS			g1090	434.393	0.185322	0.155374	1.19274	0.23297	0.438551	13.3999	16.5896	NOBIAS		mRNA.Sphaerotrichia_firma-F_contig4224.3.1	360.717	-0.647883	0.202439	-3.20039	0.00137242	0.00481887	167.022	113.037	NOBIAS
g10988	0.22632	0.200301	1.45711	0.137464	0.890664	NA	0	0.0408987	NOBIAS			Des.10918.1.5c70114b	2.24398	0.0637014	0.764422	0.0833327	0.933587	0.959311	0.0278091	0.0629104	NOBIAS			g10900	1.32097	0.312996	0.625188	0.500643	0.616623	NA	0.00866821	0.0198163	NOBIAS		mRNA.Sphaerotrichia_firma-F_contig17367.1.1	1407.23	-0.140193	0.159556	-0.878642	0.379595	0.496009	166.933	158.83	NOBIAS
g10989	12.3435	0.801428	0.9464	0.846818	0.397097	0.588598	2.21197	6.09809	NOBIAS			Des.10919	2.50883	0.618798	0.763921	0.810028	0.417924	0.54705	0.0482185	0.230887	NOBIAS			g10901	2.16021	0.485939	0.624074	0.778656	0.436183	0.64425	0.0563233	0.133637	NOBIAS		mRNA.Sphaerotrichia_firma-F_contig1159.12.1	2208.73	0.0135124	0.170838	0.0790944	0.936958	0.957336	166.852	177.776	NOBIAS
g1099	11.9572	0.0595078	0.929462	0.064024	0.948951	0.97245	0.282601	0.447906	NOBIAS			Des.10920	1872.72	-0.720353	0.100288	-7.18287	6.82649e-13	4.14525e-12	26.4578	30.6651	NOBIAS			g10902	227.002	-0.710392	0.162975	-4.3589	1.30717e-05	9.00618e-05	2.43813	1.57182	NOBIAS		mRNA.Sphaerotrichia_firma-F_contig2024.1.3	23420.2	-0.562109	0.173708	-3.23594	0.00121242	0.00433853	166.526	116.275	NOBIAS
g10990	392.826	-1.78761	0.982957	-1.8186	0.0689718	0.165617	11.7024	4.628	NOBIAS			Des.10921	2724.86	0.174737	0.091133	1.91739	0.0551884	0.101868	54.694	114.667	NOBIAS			g10904	0.156987	-0.0806009	0.36097	-0.22329	0.82331	NA	0.0051033	0	NOBIAS		mRNA.Sphaerotrichia_firma-F_contig16602.1.1	6996.57	-0.240491	0.250704	-0.959261	0.337427	0.454037	166.483	144.667	NOBIAS
g10991	2044.48	-0.0941162	0.231632	-0.406318	0.684509	0.818785	25.7831	36.7456	NOBIAS			Des.10922	65.0003	0.749372	0.276842	2.70686	0.00679228	0.0152907	1.0817	3.35652	NOBIAS			g10905	2126.15	-0.192811	0.141183	-1.36569	0.172038	0.357119	79.0724	74.5079	NOBIAS		mRNA.Sphaerotrichia_firma-F_contig9364.1.1	3965.44	-0.527539	0.152505	-3.45915	0.000541877	0.00213844	166.299	120.349	NOBIAS
g10992	1281.9	-0.343976	0.248239	-1.38566	0.165849	0.320737	23.5633	27.9937	NOBIAS			Des.10923	1.52028	0.452567	0.761132	0.594597	0.552113	NA	0.0203497	0.0743612	NOBIAS			g10908	1195.09	0.871001	0.134094	6.49546	8.27809e-11	8.42106e-10	10.0857	19.6246	NOBIAS		mRNA.Sphaerotrichia-firma-M_Contig6693.1.1	413.914	-0.908727	0.19041	-4.77248	1.8197e-06	1.28059e-05	166.236	94.512	NOBIAS
g10993	3321.88	-0.0650911	0.223521	-0.291208	0.770892	0.875319	70.5868	102.713	NOBIAS			Des.10924	530.193	-0.504481	0.106417	-4.74059	2.13101e-06	7.69404e-06	30.9304	39.0601	NOBIAS			g10909	1007.83	8.32353	0.325322	25.5855	2.21084e-144	2.31507e-142	0.0221781	13.3755	MB		mRNA.Sphaerotrichia_firma-F_contig6265.4.1	7335.04	-0.162425	0.19137	-0.848751	0.39602	0.512409	165.884	152.851	NOBIAS
g10994	972.087	0.309309	0.245719	1.25879	0.208105	0.377955	10.2907	19.2792	NOBIAS			Des.10925	1.3173	-0.929019	0.716252	-1.29706	0.194612	NA	0.260244	0.0448812	NOBIAS			g1091	79.5576	-0.0555533	0.258076	-0.215259	0.829565	0.9188	2.73964	2.89749	NOBIAS		mRNA.Sphaerotrichia_firma-F_contig3516.1.1	955.196	-0.522087	0.150965	-3.45835	0.000543504	0.00214385	165.852	121.914	NOBIAS
g10995	1144.41	0.951897	0.24191	3.93491	8.32264e-05	0.000508928	6.05671	17.8504	NOBIAS			Des.10926	24313.7	-0.535329	0.0633538	-8.44983	2.91724e-17	2.2637e-16	238.447	301.721	NOBIAS			g10910	58.1121	-0.411812	0.271723	-1.51556	0.12963	0.29137	1.61738	1.2984	NOBIAS		mRNA.Sphaerotrichia-firma-M_Contig6301.1.1	10518.9	0.716607	0.163113	4.39332	1.11635e-05	6.63407e-05	165.36	280.112	NOBIAS
g10996	697.223	0.40349	0.265745	1.51833	0.12893	0.266071	2.9574	5.88393	NOBIAS			Des.10927	14.6382	-0.190897	0.563553	-0.338738	0.734807	0.82074	0.366193	0.545282	NOBIAS			g10911	501.743	-0.0873309	0.112206	-0.778308	0.436387	0.64425	22.5187	23.1771	NOBIAS		mRNA.Sphaerotrichia_firma-F_contig51.6.1	2186.03	1.35423	0.130142	10.4058	2.33271e-25	1.14653e-23	165.25	446.155	MB
g10997	2291.48	-0.242925	0.232234	-1.04604	0.295545	0.482358	79.1958	102.029	NOBIAS			Des.10928	2079.11	0.349514	0.100089	3.49202	0.000479379	0.00130768	31.2856	73.5344	NOBIAS			g10912	1.52885	-0.387463	0.622721	-0.62221	0.533804	0.72425	0.0877979	0.0462755	NOBIAS		mRNA.Sphaerotrichia_firma-F_contig1993.8.1	8633.14	-0.0551964	0.206305	-0.267547	0.789048	0.852608	165.241	164.219	NOBIAS
g10998	874.084	-0.859954	0.244831	-3.51244	0.000444012	0.00225942	39.5581	33.0401	NOBIAS			Des.1093	6.73417	2.13088	0.697292	3.05593	0.00224363	0.00551996	0.108362	2.03276	MB			g10913	612.674	-0.220698	0.0961871	-2.29446	0.0217641	0.0733849	11.1558	10.336	NOBIAS		mRNA.Sphaerotrichia_firma-F_contig145.17.3	10017.6	0.151906	0.274705	0.55298	0.580277	0.6843	164.746	187.589	NOBIAS
g10999	0.363616	-0.64242	1.45701	-0.440918	0.659272	NA	2.1107	0	NOBIAS			Des.10930	2.00032	0.402845	0.765159	0.526485	0.598551	0.710091	0.0245474	0.0753466	NOBIAS			g10914	771.369	0.034755	0.0872771	0.398214	0.690472	0.835941	11.2908	12.3758	NOBIAS		mRNA.Sphaerotrichia-firma-M_Contig2061.10.2	6460.02	0.189083	0.22539	0.838912	0.401519	0.517961	164.681	193.278	NOBIAS
g1100	18.7466	1.21678	0.840763	1.44724	0.14783	0.295446	14.8275	61.8964	NOBIAS			Des.10931	35.0172	0.195863	0.344592	0.56839	0.56977	0.685647	12.4921	26.8688	NOBIAS			g10915	9.19761	0.120731	0.543176	0.22227	0.824104	0.915279	0.152952	0.183088	NOBIAS		mRNA.Sphaerotrichia_firma-F_contig8087.5.1	1158.79	0.106271	0.233429	0.455261	0.648921	0.741386	164.308	184.319	NOBIAS
g11000	0.678961	0.811526	1.47055	0.551853	0.581049	NA	0	0.548235	NOBIAS			Des.10934	2094.96	-1.12595	0.0838257	-13.432	3.92767e-41	6.96839e-40	111.845	94.0345	FB			g10916	528.602	0.13131	0.122394	1.07284	0.283341	0.500095	15.4754	18.4055	NOBIAS		mRNA.Sphaerotrichia_firma-F_contig25777.1.1	365.156	-0.45922	0.237183	-1.93614	0.0528504	0.107596	164.234	127.309	NOBIAS
g11018	843.009	-1.51382	0.243751	-6.21053	5.28074e-10	9.51059e-09	46.2078	24.2909	FB			Des.10935	2438.05	0.7655	0.0921814	8.30428	1.0043e-16	7.57533e-16	44.3111	138.926	NOBIAS			g10917	2772.8	0.248022	0.175523	1.41305	0.157641	0.336393	123.596	161.544	NOBIAS		mRNA.Sphaerotrichia_firma-F_contig20852.1.1	4537.97	-0.706048	0.141664	-4.98398	6.22907e-07	4.79322e-06	164.137	104.046	NOBIAS
g11019	12.6067	1.06001	0.927947	1.14232	0.25332	0.434224	1.4865	5.30828	NOBIAS			Des.10936	0.475478	-0.389515	0.515245	-0.755981	0.449661	NA	0.0718305	0	NOBIAS			g10918	0.835397	-0.122062	0.541095	-0.225584	0.821525	NA	0.0445527	0.0321081	NOBIAS		mRNA.Sphaerotrichia-firma-M_Contig4281.1.1	440.371	-2.17725	0.369473	-5.89285	3.79591e-09	4.25245e-08	163.989	37.2223	FB
g1102	5.96769	4.00552	1.46941	2.72593	0.00641197	0.0234092	0	0.520327	MB			Des.10936.1.5c70114b	3.30299	-0.132242	0.744918	-0.177525	0.859096	0.909321	0.39631	0.576087	NOBIAS			g10919	991.32	0.0651411	0.124452	0.523425	0.600679	0.775096	36.1461	40.9797	NOBIAS		mRNA.Sphaerotrichia_firma-F_contig26854.1.1	168.645	-0.819316	0.22487	-3.64352	0.000268937	0.00114962	163.935	99.4305	NOBIAS
g11020	2.59745	-3.10836	1.57775	-1.97012	0.0488244	0.125546	0.184441	0	NOBIAS			Des.10937	989.157	-0.360683	0.105085	-3.4323	0.000598479	0.00160972	13.0548	18.69	NOBIAS			g1092	645.928	0.0297821	0.12717	0.234191	0.814837	0.910821	5.07393	5.48135	NOBIAS		mRNA.Sphaerotrichia_firma-F_contig114.3.5	7064.81	-0.356665	0.19677	-1.8126	0.0698938	0.134488	163.902	131.966	NOBIAS
g11021	200.24	-9.53054	1.09877	-8.67386	4.17717e-18	2.75663e-16	6.21314	0	FB			Des.10938	216.122	0.0797405	0.162262	0.491432	0.623121	0.731751	5.20856	10.0127	NOBIAS			g10922	13460.2	0.745419	0.285075	2.61482	0.00892756	0.0350193	386.474	732.308	NOBIAS		mRNA.Sphaerotrichia_firma-F_contig10472.3.1	575.133	-0.0780707	0.205245	-0.380378	0.703665	0.786205	163.685	164.249	NOBIAS
g11023	69.3772	-0.156487	0.479829	-0.32613	0.744326	0.85884	2.40771	3.21808	NOBIAS			Des.10939	209.091	0.708794	0.168883	4.19694	2.70546e-05	8.69629e-05	6.21191	18.8627	NOBIAS			g10923	30729.5	-0.476338	0.173362	-2.74765	0.00600237	0.0246644	1357.47	1059.23	NOBIAS		mRNA.Sphaerotrichia-firma-M_Contig16497.1.1	2076.47	-1.08655	0.131141	-8.28537	1.17746e-16	3.22149e-15	163.494	80.5505	FB
g11024	0.38621	0.534327	1.46425	0.364914	0.715176	NA	0	2.66147	NOBIAS			Des.10940	594.401	-0.356736	0.109734	-3.25091	0.00115037	0.00297079	20.316	29.2131	NOBIAS			g10926	4.5723	0.691194	0.601119	1.14985	0.250208	0.459975	0.0198869	0.0427787	NOBIAS		mRNA.Sphaerotrichia_firma-F_contig3696.2.2	10823.6	-0.0889283	0.146076	-0.60878	0.54267	0.651267	163.137	158.086	NOBIAS
g11025	2.94403	0.678884	1.44009	0.471417	0.637343	0.7859	0.48529	1.55205	NOBIAS			Des.10941	1.35365	-1.21357	0.70077	-1.73177	0.0833145	NA	0.102197	0	NOBIAS			g10928	0.164099	0.0895619	0.36097	0.248115	0.804046	NA	0	0.006425	NOBIAS		mRNA.Sphaerotrichia_firma-F_contig1883.5.1	596.456	0.043641	0.258649	0.168727	0.866011	0.907692	163.008	178.431	NOBIAS
g11026	0.589937	-0.159236	1.46858	-0.108429	0.913656	NA	0.388937	0.419253	NOBIAS			Des.10942	369.017	0.00446299	0.146304	0.0305049	0.975664	0.984873	12.5687	23.2559	NOBIAS			g1093	244.598	0.168446	0.21085	0.798889	0.424355	0.634296	16.0024	19.8189	NOBIAS		mRNA.Sphaerotrichia_firma-F_contig1104.2.3	8539.2	-3.85486	0.341937	-11.2736	1.77178e-29	1.10714e-27	162.689	11.1023	FB
g11028	17.7826	5.64653	1.31956	4.27909	1.87661e-05	0.000134334	0	2.63335	MB			Des.10943	1.89098	-0.212447	0.765682	-0.277461	0.781426	0.853406	0.252118	0.315749	NOBIAS			g10930	1.46585	0.396283	0.616741	0.642544	0.52052	NA	0.00818331	0.019114	NOBIAS		mRNA.Sphaerotrichia_firma-F_contig3680.1.1	664.55	-0.355528	0.207254	-1.71542	0.0862682	0.158772	162.665	133.6	NOBIAS
g11029	252.628	-0.853923	0.338237	-2.52463	0.0115821	0.0386183	6.51511	5.32162	NOBIAS			Des.10944	16.9878	0.485885	0.468023	1.03816	0.299193	0.423148	0.212674	0.567528	NOBIAS			g10932	0.15665	0.0895619	0.36097	0.248115	0.804046	NA	0	0.00248648	NOBIAS		mRNA.Sphaerotrichia_firma-F_contig24515.1.1	964.223	-0.112767	0.186706	-0.60398	0.545857	0.654081	162.29	160.122	NOBIAS
g1103	92.4401	-0.578753	0.41585	-1.39174	0.164003	0.318562	2.70067	2.70203	NOBIAS			Des.10944.1.5c70114b	0.290471	0.153686	0.507711	0.302703	0.762116	NA	0	0.0286925	NOBIAS			g10933	0.655008	-0.324483	0.52756	-0.615063	0.538513	NA	0.0128182	0.00513911	NOBIAS		mRNA.Sphaerotrichia_firma-F_contig1009.4.1	11067.3	0.177823	0.276235	0.64374	0.519744	0.630569	161.899	187.764	NOBIAS
g11030	17.1684	4.05832	1.08463	3.74168	0.000182793	0.00103193	0.00670195	0.280419	MB			Des.10945	0.0968237	-0.0181503	0.504193	-0.0359988	0.971283	NA	0	0.0169342	NOBIAS			g10934	0.490908	-0.390299	0.447767	-0.871656	0.383396	NA	0.0162777	0	NOBIAS		mRNA.Sphaerotrichia_firma-F_contig3121.4.1	6412.37	0.049102	0.206699	0.237553	0.812228	0.869233	161.567	172.165	NOBIAS
g11031	77.9414	0.395232	0.505264	0.782229	0.43408	0.622068	0.897161	1.75707	NOBIAS			Des.10946	2.44786	-0.712022	0.765584	-0.930038	0.352351	0.48122	0.290245	0.196523	NOBIAS			g10935	0.509315	0.41291	0.450023	0.917529	0.358865	NA	0	0.0231983	NOBIAS		mRNA.Sphaerotrichia_firma-F_contig730.14.2	3441.07	-0.268535	0.230729	-1.16386	0.244482	0.356089	161.523	138.85	NOBIAS
g11032	34.3666	0.285634	0.625773	0.45645	0.648066	0.793741	1.21932	2.3016	NOBIAS			Des.10948	8.60304	-0.00324457	0.603013	-0.00538059	0.995707	0.997643	0.356414	0.633605	NOBIAS			g10936	1.18273	0.875426	0.548861	1.59499	0.110715	NA	0	0.0366074	NOBIAS		mRNA.Sphaerotrichia_firma-F_contig3955.4.2	4233.81	-0.442167	0.243456	-1.8162	0.069339	0.133648	161.485	121.893	NOBIAS
g11037	1.54349	-0.61165	1.60204	-0.381794	0.702614	NA	5.9073	3.86314	NOBIAS			Des.10949	369.732	0.0736216	0.132415	0.55599	0.578218	0.692946	10.8058	20.8355	NOBIAS			g10937	1.00734	0.322127	0.592761	0.543436	0.58683	NA	0.0133691	0.0306527	NOBIAS		mRNA.Sphaerotrichia-firma-M_Contig16614.1.1	168.236	0.206056	0.294036	0.700785	0.483437	0.597047	161.374	199.792	NOBIAS
g11039	25.683	0.205597	0.706442	0.291032	0.771027	0.875332	3.27893	5.80321	NOBIAS			Des.1095	0.882838	-0.488861	0.705253	-0.693172	0.488202	NA	0.0837172	0.0477433	NOBIAS			g10938	2.97758	1.41112	0.628845	2.24399	0.0248329	0.0817334	0.0145068	0.238871	NOBIAS		mRNA.Sphaerotrichia-firma-M_Contig6588.4.1	2853.77	-0.310011	0.169806	-1.82568	0.0678981	0.131298	161.303	137.415	NOBIAS
g1104	110.652	5.55745	0.663858	8.37145	5.69158e-17	3.27755e-15	0.0235385	2.0634	MB			Des.10950	22.9398	1.14342	0.450655	2.53725	0.0111728	0.0241546	5.62467	24.8994	MB			g1094	23179.5	-0.219908	0.293802	-0.748491	0.454164	0.658995	754.217	699.682	NOBIAS		mRNA.Sphaerotrichia-firma-M_Contig1047.2.6	24335.8	-0.139185	0.130277	-1.06838	0.28535	0.400691	160.891	149.913	NOBIAS
g11041	16.1958	1.60808	0.883843	1.81942	0.0688474	0.165435	7.63596	37.8454	NOBIAS			Des.10951	0.334563	-0.149824	0.515288	-0.290758	0.771236	NA	0.023438	0.0176782	NOBIAS			g10940	0.188566	0.0895619	0.36097	0.248115	0.804046	NA	0	0.0343264	NOBIAS		mRNA.Sphaerotrichia-firma-M_Contig1321.1.1	223.898	-0.128129	0.191887	-0.667729	0.504307	0.616212	160.821	157.279	NOBIAS
g11043	9.02705	-1.12825	1.0602	-1.06418	0.287246	0.473428	0.592107	0.355231	NOBIAS			Des.10953	113.756	1.41143	0.229017	6.16299	7.13844e-10	3.53708e-09	2.17985	10.9039	MB			g10941	4.44555	1.49346	0.619731	2.40985	0.0159591	0.0569093	0.00394078	0.0239992	NOBIAS		mRNA.Sphaerotrichia_firma-F_contig9316.1.1	1742.97	-0.0301269	0.188597	-0.159742	0.873084	0.912682	160.629	164.66	NOBIAS
g11044	576.269	0.304468	0.261976	1.1622	0.245155	0.424006	2.94061	5.52154	NOBIAS			Des.10954	2.42501	-0.185456	0.761786	-0.243449	0.807657	0.874037	0.283006	0.380471	NOBIAS			g10942	0.345216	0.174643	0.36097	0.483817	0.628516	NA	0	0.0154399	NOBIAS		mRNA.Sphaerotrichia_firma-F_contig6155.1.1	1814.52	-0.198107	0.155696	-1.27239	0.203233	0.311539	160.13	146.58	NOBIAS
g11045	328.26	-0.563651	0.326043	-1.72877	0.0838511	0.192459	41.7362	43.9446	NOBIAS			Des.10956	1551.32	-0.881294	0.0963133	-9.15028	5.67851e-20	5.06509e-19	50.4181	47.9732	NOBIAS			g10943	24.7981	-0.0418026	0.479946	-0.0870986	0.930593	0.967564	0.272018	0.280967	NOBIAS		mRNA.Sphaerotrichia_firma-F_contig10020.1.1	7150.79	0.748616	0.261243	2.86559	0.00416233	0.0125964	160.066	277.667	NOBIAS
g11046	1367.42	-1.4592	0.234812	-6.21435	5.15359e-10	9.30942e-09	38.8475	21.3051	FB			Des.10957	1282.12	-0.0196809	0.101965	-0.193015	0.846947	0.900735	10.9072	19.772	NOBIAS			g10945	0.655008	-0.324483	0.52756	-0.615063	0.538513	NA	0.0250567	0.0101216	NOBIAS		mRNA.Sphaerotrichia_firma-F_contig207.3.1	2086.86	-1.71249	0.129524	-13.2214	6.59937e-40	6.89606e-38	159.984	50.9009	FB
g11047	1068.83	-0.184368	0.258864	-0.712222	0.476327	0.659945	30.897	40.8422	NOBIAS			Des.10958	98.6586	0.775102	0.262917	2.94809	0.00319745	0.00764918	2.31272	7.54629	NOBIAS			g10946	1.49931	-0.345251	0.61516	-0.561238	0.574635	0.755409	0.00901897	0.00554819	NOBIAS		mRNA.Sphaerotrichia_firma-F_contig245.14.1	1133.86	0.158338	0.178845	0.88534	0.375973	0.492155	159.846	187.004	NOBIAS
g11048	1.9297	-0.21449	1.58091	-0.135675	0.892078	0.943815	3.45371	4.58668	NOBIAS			Des.10959	31.9491	0.677576	0.418371	1.61956	0.105327	0.178891	2.27549	6.88166	NOBIAS			g10947	0.498021	-0.126312	0.44148	-0.286111	0.774793	NA	0.00905556	0.00545887	NOBIAS		mRNA.Sphaerotrichia_firma-F_contig16004.1.1	635.899	-1.19019	0.194154	-6.13015	8.77959e-10	1.07508e-08	159.846	74.1816	FB
g11049	99.5228	3.50331	0.532671	6.57687	4.8045e-11	1.06595e-09	0.166234	3.10054	MB			Des.1096	5760.43	-0.769451	0.0920804	-8.3563	6.47177e-17	4.94743e-16	204.672	220.228	NOBIAS			g10949	0.176208	-0.0806009	0.36097	-0.22329	0.82331	NA	0.0434221	0	NOBIAS		mRNA.Sphaerotrichia_firma-F_contig165.5.2	7546.47	-0.00696355	0.234665	-0.0296744	0.976327	0.984587	159.693	163.361	NOBIAS
g1105	24.1509	1.19039	0.721474	1.64994	0.0989551	0.218528	4.18593	16.0208	NOBIAS			Des.10960	58.9536	1.54466	0.298482	5.17507	2.2783e-07	9.1301e-07	0.852709	4.80506	MB			g1095	319.065	0.210747	0.125752	1.6759	0.0937575	0.230357	2.49593	3.08028	NOBIAS		mRNA.Sphaerotrichia_firma-F_contig1674.1.1	1406.23	0.182451	0.133678	1.36485	0.172301	0.273251	159.535	190.146	NOBIAS
g11050	2.35274	-0.998288	1.51424	-0.659266	0.509725	0.68857	3.89357	2.31636	NOBIAS			Des.10961	550.522	0.94779	0.110936	8.54355	1.30165e-17	1.03195e-16	5.10022	18.0499	NOBIAS			g10950	0.15665	0.0895619	0.36097	0.248115	0.804046	NA	0	0.00369164	NOBIAS		mRNA.Sphaerotrichia_firma-F_contig2231.1.1	2042.95	0.729454	0.129823	5.61883	1.92256e-08	1.93266e-07	159.403	278.458	NOBIAS
g11052	58.5228	-0.338335	0.517798	-0.653411	0.513491	0.691719	1.73251	2.07112	NOBIAS			Des.10962	0.431484	0.287308	0.556201	0.516553	0.605468	NA	0	0.14505	NOBIAS			g10951	2.49707	0.320219	0.634129	0.504975	0.613576	0.784713	0.0141286	0.0217691	NOBIAS		mRNA.Sphaerotrichia-firma-M_Contig8602.5.1	6114.75	-0.799521	0.198065	-4.03665	5.4219e-05	0.000275808	159.006	95.3965	NOBIAS
g11053	384.311	-1.44128	0.331232	-4.35127	1.35348e-05	0.000100384	8.54414	4.62944	FB			Des.10963	2.90274	-0.187778	0.74407	-0.252366	0.800758	0.869089	0.184901	0.364821	NOBIAS			g10952	1.46134	-0.869186	0.602927	-1.44161	0.149412	NA	0.0190549	0.00297516	NOBIAS		mRNA.Sphaerotrichia_firma-F_contig1272.3.6	16357.2	0.00564857	0.170879	0.033056	0.97363	0.982888	158.484	164.195	NOBIAS
g11054	166.104	-1.44032	0.357222	-4.03201	5.53009e-05	0.000353965	5.66356	3.15449	FB			Des.10965	19.0637	1.11688	0.480842	2.32275	0.0201925	0.0413516	2.32657	10.6987	MB			g10953	1.15081	0.81891	0.538008	1.52212	0.12798	NA	0	0.0351486	NOBIAS		mRNA.Sphaerotrichia_firma-F_contig10203.1.1	338.522	0.502807	0.234138	2.14748	0.0317554	0.0704531	158.433	242.592	NOBIAS
g11055	48.5803	1.42706	0.560547	2.54583	0.0109019	0.0366955	0.789666	3.3005	MB			Des.10966	59.6864	1.06717	0.293224	3.63945	0.000273217	0.000776112	2.40894	9.54446	MB			g10955	0	NA	NA	NA	NA	NA	0.00338995	0.00344368	NOBIAS		mRNA.Sphaerotrichia_firma-F_contig90.14.1	821.024	-0.122782	0.151714	-0.809299	0.418343	0.534343	158.429	154.3	NOBIAS
g11056	37.6685	6.69138	1.24596	5.37045	7.85418e-08	9.36802e-07	0	1.15486	MB			Des.10967	53.9683	-0.264252	0.308898	-0.855467	0.392293	0.522134	1.73268	2.6783	NOBIAS			g10956	0.164099	0.0895619	0.36097	0.248115	0.804046	NA	0	0.0290145	NOBIAS		mRNA.Sphaerotrichia_firma-F_contig6.5.1	6597.45	0.308869	0.303598	1.01736	0.308982	0.424036	157.879	201.665	NOBIAS
g11057	52.9916	6.27735	1.02707	6.11189	9.8458e-10	1.68911e-08	0.00452955	1.19551	MB			Des.10969	208	0.566502	0.206847	2.73875	0.00616737	0.0140316	4.53529	12.5572	NOBIAS			g10959	2.33329	0.924054	0.622017	1.48558	0.137391	0.30359	0.00398713	0.0215105	NOBIAS		mRNA.Sphaerotrichia_firma-F_contig3029.1.1	11448.8	-0.119651	0.334383	-0.357826	0.720474	0.799455	157.596	149.455	NOBIAS
g11058	13.2096	3.64011	1.10651	3.28972	0.00100286	0.00463302	0.029708	0.889459	MB			Des.1097	9035.07	0.109904	0.0744698	1.47582	0.139993	0.228098	86.6491	171.823	NOBIAS			g1096	149.005	0.183658	0.229321	0.80088	0.423201	0.633281	10.879	13.664	NOBIAS		mRNA.Sphaerotrichia_firma-F_contig34.31.2	5783.98	-0.0850967	0.166669	-0.510574	0.60965	0.708545	157.552	153.344	NOBIAS
g11059	35.702	4.33067	0.850798	5.09012	3.57828e-07	3.75304e-06	0.0803382	3.25994	MB			Des.10970	0.960848	-0.589333	0.727834	-0.809708	0.418108	NA	0.0352361	0.0186559	NOBIAS			g10960	0.328198	0.174643	0.36097	0.483817	0.628516	NA	0	0.00580273	NOBIAS		mRNA.Sphaerotrichia_firma-F_contig1299.2.1	14712.8	0.00165081	0.38011	0.00434297	0.996535	0.997658	157.307	166.055	NOBIAS
g1106	18.0213	5.68444	1.31247	4.33111	1.48361e-05	0.000108919	0	0.551501	MB			Des.10971	327.203	-0.200869	0.133821	-1.50102	0.13335	0.2191	19.6416	31.3571	NOBIAS			g10961	0.345552	0.0044805	0.36097	0.0124124	0.990097	NA	0.00328225	0.0040405	NOBIAS		mRNA.Sphaerotrichia_firma-F_contig25546.1.2	2015.07	1.34501	0.175367	7.6697	1.72402e-14	3.771e-13	156.759	419.456	MB
g11061	14.1715	5.3438	1.33927	3.99008	6.60522e-05	0.000415284	0	0.820499	MB			Des.10972	1.31656	-0.687471	0.694541	-0.98982	0.322262	NA	0.0771371	0.0251316	NOBIAS			g10963	0.188566	0.0895619	0.36097	0.248115	0.804046	NA	0	0.0154898	NOBIAS		mRNA.Sphaerotrichia-firma-M_Contig4969.4.1	382.81	1.17161	0.195643	5.98852	2.11762e-09	2.45984e-08	156.505	376.163	MB
g11062	120.408	0.420376	0.389923	1.0781	0.280989	0.465833	1.35819	2.72903	NOBIAS			Des.10973	1016.15	-0.0594537	0.0988487	-0.601462	0.547532	0.666301	28.3551	50.0973	NOBIAS			g10965	0.320749	0.174643	0.36097	0.483817	0.628516	NA	0	0.03141	NOBIAS		mRNA.Sphaerotrichia-firma-M_Contig4848.1.1	8922.44	0.243319	0.134365	1.81088	0.0701594	0.134926	156.356	191.123	NOBIAS
g11063	0.571492	-0.995274	1.45882	-0.682246	0.495083	NA	0.232857	0	NOBIAS			Des.10974	175.994	0.0881751	0.181107	0.486867	0.626352	0.733852	4.24909	8.25558	NOBIAS			g1097	2973.18	0.159066	0.0687668	2.31312	0.020716	0.0705154	22.1315	26.2257	NOBIAS		mRNA.Sphaerotrichia_firma-F_contig220.5.1	5265.5	1.14886	0.202374	5.67693	1.37134e-08	1.4134e-07	156.265	360.748	MB
g11065	395.108	-0.253849	0.277582	-0.914501	0.360454	0.551929	191.299	253.214	NOBIAS			Des.10978	3815.6	0.203897	0.0754502	2.70241	0.00688386	0.0154662	140.929	307.985	NOBIAS			g10972	0.484848	0.249872	0.361642	0.690936	0.489605	NA	0	0.0526697	NOBIAS		mRNA.Sphaerotrichia_firma-F_contig10631.3.1	1866.74	0.0398988	0.292598	0.13636	0.891536	0.925938	156.131	174.163	NOBIAS
g11066	22.269	0.560584	0.732057	0.765766	0.443816	0.630902	1.04675	2.37615	NOBIAS			Des.10980	613.877	0.631059	0.111752	5.64698	1.63292e-08	7.34621e-08	8.34217	23.7313	NOBIAS			g10973	0.3133	0.174643	0.36097	0.483817	0.628516	NA	0	0.0249508	NOBIAS		mRNA.Sphaerotrichia_firma-F_contig4296.1.1	19206.8	-0.178023	0.257614	-0.691047	0.489536	0.602502	155.947	140.11	NOBIAS
g11067	3.39708	3.08325	1.55552	1.98213	0.0474642	0.1228	0	17.475	NOBIAS			Des.10981	2426.03	0.105512	0.0956564	1.10303	0.270015	0.390506	50.9139	100.515	NOBIAS			g10975	0.188566	0.0895619	0.36097	0.248115	0.804046	NA	0	0.0198734	NOBIAS		mRNA.Sphaerotrichia_firma-F_contig4397.1.1	3088.19	-0.198153	0.185832	-1.0663	0.286287	0.401461	155.407	140.794	NOBIAS
g11068	181.577	1.24887	0.354468	3.52321	0.000426346	0.00218199	0.958445	3.4941	MB			Des.10982	94.3743	0.786568	0.244793	3.21319	0.00131269	0.0033533	8.26626	26.7988	NOBIAS			g10976	0	NA	NA	NA	NA	NA	7.04235e-07	2.41564e-06	NOBIAS		mRNA.Sphaerotrichia_firma-F_contig13344.1.1	1111.41	0.395388	0.165033	2.39581	0.0165837	0.0410464	155.275	215.065	NOBIAS
g11069	0.905281	1.01178	1.49605	0.6763	0.49885	NA	0	6.47615	NOBIAS			Des.10983	122.776	0.689237	0.225486	3.05668	0.00223804	0.00550861	13.2938	39.2796	NOBIAS			g10977	0.805609	-0.63768	0.500661	-1.27368	0.202779	NA	0.0544411	0	NOBIAS		mRNA.Sphaerotrichia-firma-M_Contig8784.1.1	482.116	0.130074	0.25058	0.519093	0.603696	0.703558	155.094	181.824	NOBIAS
g1107	15.9033	5.50798	1.32612	4.15347	3.27468e-05	0.00022227	0	3.38451	MB			Des.10986	612.687	0.830828	0.142248	5.8407	5.19823e-09	2.4302e-08	10.8557	35.9012	NOBIAS			g1098	1125.5	-0.00172441	0.0836131	-0.0206237	0.983546	0.993437	46.2754	50.345	NOBIAS		mRNA.Sphaerotrichia_firma-F_contig602.1.2	16983.4	-1.88129	0.208812	-9.00948	2.07036e-19	7.05339e-18	154.938	42.8529	FB
g11070	42.5242	2.98312	0.657814	4.5349	5.76307e-06	4.69791e-05	0.149319	1.9643	MB			Des.10987	2.74545	0.966779	0.764708	1.26425	0.206141	0.315473	0.0561591	0.331293	NOBIAS			g10980	0	NA	NA	NA	NA	NA	0	0.00231236	NOBIAS		mRNA.Sphaerotrichia_firma-F_contig22060.1.1	540.883	-0.722871	0.281801	-2.56518	0.0103123	0.0274853	154.924	99.9841	NOBIAS
g11071	358.219	-1.89026	0.294969	-6.40832	1.47133e-10	2.95279e-09	10.9929	4.46434	FB			Des.10988	536.585	1.66528	0.143438	11.6098	3.67627e-31	4.95576e-30	3.93972	23.3217	MB			g10983	0	NA	NA	NA	NA	NA	0	0.00563577	NOBIAS		mRNA.Sphaerotrichia-firma-M_Contig10326.1.1	995.943	0.344261	0.185519	1.85566	0.0635015	0.124608	154.758	207.676	NOBIAS
g11072	247.76	-0.546737	0.316955	-1.72497	0.0845336	0.193559	4.53001	4.67605	NOBIAS			Des.10989	2.44662	-0.152844	0.763026	-0.200312	0.841236	0.896681	0.0863292	0.120382	NOBIAS			g10988	0.477399	0.247864	0.361576	0.685509	0.493023	NA	0	0.0260259	NOBIAS		mRNA.Sphaerotrichia_firma-F_contig6377.5.1	373.785	0.0286472	0.176695	0.162128	0.871205	0.911045	154.499	168.317	NOBIAS
g11074	40.597	0.28962	0.635174	0.45597	0.648412	0.793769	2.24998	4.4488	NOBIAS			Des.1099	1.33303	0.2363	0.755048	0.31296	0.754311	NA	0.085708	0.189992	NOBIAS			g10989	1.81188	-0.110998	0.635279	-0.174723	0.861297	0.934926	0.0141319	0.0155054	NOBIAS		mRNA.Sphaerotrichia_firma-F_contig2743.7.1	1389.8	0.758162	0.144704	5.2394	1.61103e-07	1.37307e-06	153.849	276.852	NOBIAS
g1108	130.913	-2.01593	0.602388	-3.34657	0.000818182	0.00386074	360.349	146.123	FB			Des.10990	345.777	0.440088	0.143207	3.07309	0.00211853	0.00524634	4.19497	10.5805	NOBIAS			g1099	25.4957	2.26869	0.430328	5.272	1.34946e-07	1.11071e-06	0.0971946	0.679261	MB		mRNA.Sphaerotrichia_firma-F_contig653.7.1	6258.72	0.107641	0.150024	0.717491	0.473071	0.587383	153.799	171.864	NOBIAS
g11080	22.4756	4.99686	1.12772	4.43095	9.38205e-06	7.25294e-05	0.00579525	0.585836	MB			Des.10991	81.9252	-0.79686	0.238167	-3.3458	0.000820463	0.00216517	8.39432	8.73997	NOBIAS			g10990	1.01863	0.786752	0.532585	1.47723	0.139613	NA	0	0.0370981	NOBIAS		mRNA.Sphaerotrichia_firma-F_contig3378.7.1	811.975	-0.15277	0.141363	-1.08069	0.279834	0.394775	153.461	146.386	NOBIAS
g11081	32.847	6.5034	1.25804	5.16947	2.3476e-07	2.55565e-06	0	5.25394	MB			Des.10992	74.021	-0.419254	0.254067	-1.65018	0.0989071	0.169328	4.54402	6.20267	NOBIAS			g10991	0.502929	0.139246	0.441865	0.315132	0.752662	NA	0.00438714	0.0115953	NOBIAS		mRNA.Sphaerotrichia_firma-F_contig16952.2.1	6174.29	-1.14863	0.149895	-7.66291	1.81774e-14	3.96553e-13	153.201	70.9798	FB
g11082	2.12777	0.783133	1.51881	0.515622	0.606119	0.763273	0.0303625	0.10629	NOBIAS			Des.10993	26.6982	-0.0230512	0.414152	-0.0556587	0.955614	0.973387	2.59685	4.7228	NOBIAS			g10992	0	NA	NA	NA	NA	NA	0	6.06006e-09	NOBIAS		mRNA.Sphaerotrichia-firma-M_Contig7984.1.1	1633.98	0.0575782	0.197949	0.290875	0.771147	0.839132	153.148	168.318	NOBIAS
g11083	2.54358	2.66349	1.57928	1.68652	0.0916947	0.206573	0	0.874024	NOBIAS			Des.10994	2.15953	-0.573027	0.765971	-0.748106	0.454396	0.581039	0.136695	0.111377	NOBIAS			g10993	0	NA	NA	NA	NA	NA	0.00201796	0	NOBIAS		mRNA.Sphaerotrichia_firma-F_contig5090.1.1	5575.87	-0.802291	0.161974	-4.95322	7.2997e-07	5.5501e-06	152.925	90.9499	NOBIAS
g11085	19.0409	-0.290287	0.853639	-0.340058	0.733813	0.852586	5.24436	7.07535	NOBIAS			Des.10995	1.42082	-0.107149	0.744677	-0.143887	0.88559	NA	0.116508	0.16608	NOBIAS			g10996	0.647558	-0.32963	0.526572	-0.625993	0.53132	NA	0.0210708	0.00607101	NOBIAS		mRNA.Sphaerotrichia-firma-M_Contig9667.3.1	161.717	-0.464869	0.2077	-2.23817	0.02521	0.0581195	152.791	119.041	NOBIAS
g11088	21.6337	-0.258323	0.737956	-0.350051	0.7263	0.847999	3.76463	4.6943	NOBIAS			Des.10997	23.9236	0.859371	0.42202	2.03633	0.0417174	0.0795676	2.46792	9.00394	NOBIAS			g10997	0	NA	NA	NA	NA	NA	0	0.00410096	NOBIAS		mRNA.Sphaerotrichia-firma-M_Contig2676.3.1	5841.19	-0.0457488	0.18204	-0.251311	0.801573	0.861735	152.689	153.073	NOBIAS
g1109	177.315	-0.291285	0.364242	-0.799702	0.423884	0.612716	193.461	239.825	NOBIAS			Des.10998	186.307	0.692963	0.221146	3.13351	0.0017273	0.00432952	4.17557	12.7295	NOBIAS			g10999	1.32097	0.312996	0.625188	0.500643	0.616623	NA	0.0287496	0.0460311	NOBIAS		mRNA.Sphaerotrichia_firma-F_contig1746.3.1	5168.33	0.427339	0.180916	2.36209	0.0181723	0.0444522	152.676	212.383	NOBIAS
g11090	858.063	0.170765	0.281127	0.607431	0.543565	0.716746	19.5206	33.6833	NOBIAS			Des.10999	2.49984	-0.21439	0.755601	-0.283734	0.776614	0.849771	0.0939409	0.133985	NOBIAS			g11	1159.06	-0.29771	0.0807361	-3.68744	0.000226521	0.00129214	107.004	96.0697	NOBIAS		mRNA.Sphaerotrichia_firma-F_contig2840.2.1	18808.7	-1.24638	0.216594	-5.75446	8.69204e-09	9.23808e-08	152.619	65.8218	FB
g11091	0.22632	0.200301	1.45711	0.137464	0.890664	NA	0	1.48337	NOBIAS			Des.11	2017.3	-2.59088	0.122492	-21.1515	2.67257e-99	1.49995e-97	84.8735	25.484	FB			g110	153.023	0.671633	0.218345	3.07602	0.00209787	0.00984327	7.32835	12.9956	NOBIAS		mRNA.Sphaerotrichia_firma-F_contig6904.1.1	262.624	0.698356	0.239935	2.91061	0.00360727	0.0111279	152.528	268.526	NOBIAS
g11092	111.301	-1.68237	0.444215	-3.7873	0.000152294	0.000875051	1.68992	0.772873	FB			Des.110	10.9184	0.640434	0.595665	1.07516	0.282304	0.40451	0.515436	1.71876	NOBIAS			g1100	689.776	0.0195072	0.180019	0.108362	0.913709	0.961362	7.25569	7.82443	NOBIAS		mRNA.Sphaerotrichia_firma-F_contig4185.2.2	6742.03	-0.683812	0.18477	-3.70087	0.000214858	0.000941425	152.446	97.9426	NOBIAS
g11093	1025.27	-0.975421	0.244684	-3.98645	6.70688e-05	0.000420943	797.924	644.869	NOBIAS			Des.1100	842.61	-0.711646	0.0941976	-7.55483	4.19418e-14	2.74218e-13	57.4684	64.3405	NOBIAS			g11000	0.3147	-0.165682	0.36097	-0.458992	0.64624	NA	0.0115497	0	NOBIAS		mRNA.Sphaerotrichia_firma-F_contig155.5.1	3788.34	-1.30285	0.265179	-4.91308	8.9657e-07	6.70003e-06	151.909	62.0338	FB
g11094	35.1692	-7.20964	1.228	-5.87102	4.33113e-09	6.53173e-08	2.49534	0	FB			Des.11001	6450.66	-0.219953	0.259861	-0.846424	0.397316	0.527556	955.696	1502.26	NOBIAS			g11002	0.164099	0.0895619	0.36097	0.248115	0.804046	NA	0	0.01089	NOBIAS		mRNA.Sphaerotrichia_firma-F_contig7981.4.1	1691.84	-3.97042	0.511801	-7.75773	8.64634e-15	1.95664e-13	151.872	8.5428	FB
g11099	19.3428	-2.70164	0.859519	-3.1432	0.00167114	0.00722215	7.22784	1.35678	FB			Des.11002	12.0229	-1.34653	0.594245	-2.26596	0.0234539	0.0474562	0.706864	0.392482	FB			g11003	0	NA	NA	NA	NA	NA	0	0.00784849	NOBIAS		mRNA.Sphaerotrichia-firma-M_Contig3444.5.2	3511.24	-0.415538	0.141667	-2.9332	0.00335486	0.010432	151.831	118.24	NOBIAS
g111	5.73254	-0.48813	1.21193	-0.40277	0.687118	0.820855	16.6718	17.3656	NOBIAS			Des.11003	25513.6	-0.753612	0.0634379	-11.8795	1.51221e-32	2.12704e-31	551.557	596.098	NOBIAS			g11004	0	NA	NA	NA	NA	NA	0.0103306	0.0190261	NOBIAS		mRNA.Sphaerotrichia-firma-M_Contig4256.1.1	427.573	-0.286557	0.274695	-1.04319	0.296863	0.412847	151.691	132.696	NOBIAS
g11100	248.418	-1.38834	0.342438	-4.05429	5.02868e-05	0.000324745	19.0736	10.6768	FB			Des.11005	176.471	1.10666	0.196228	5.63967	1.70381e-08	7.64993e-08	2.22725	9.05853	MB			g11005	0.490908	-0.390299	0.447767	-0.871656	0.383396	NA	0.00832551	0	NOBIAS		mRNA.Sphaerotrichia_firma-F_contig5602.3.1	1107.76	-0.457404	0.174634	-2.61921	0.00881332	0.0240363	151.377	116.23	NOBIAS
g11101	179.308	8.73304	1.13259	7.71071	1.25121e-14	4.90766e-13	0	39.6044	MB			Des.11006	48.9588	1.77422	0.338367	5.24349	1.57571e-07	6.41429e-07	1.28036	8.50727	MB			g11007	0.848145	0.346418	0.491077	0.705425	0.480546	NA	0.0047995	0.0254908	NOBIAS		mRNA.Sphaerotrichia-firma-M_Contig3366.1.1	1145.76	0.0588581	0.140871	0.417816	0.676082	0.76428	151.252	166.182	NOBIAS
g11103	3.05027	2.95421	1.56012	1.89358	0.0582806	0.144956	0	19.5313	NOBIAS			Des.11007	2495.49	1.03886	0.0923921	11.2441	2.47671e-29	3.15134e-28	19.4135	72.9128	MB			g11008	0.484848	0.249872	0.361642	0.690936	0.489605	NA	0.0023742	0.0156493	NOBIAS		mRNA.Sphaerotrichia_firma-F_contig134.4.3	6462.54	0.0916262	0.165659	0.553103	0.580193	0.6843	151.135	166.326	NOBIAS
g11106	7.21211	-0.98435	1.12094	-0.878151	0.379862	0.571754	17.9283	12.0044	NOBIAS			Des.11009	9.70501	0.311948	0.612505	0.509299	0.610543	0.721163	0.0883025	0.219774	NOBIAS			g11009	0.673414	0.546409	0.476397	1.14696	0.251397	NA	0.00185463	0.0121839	NOBIAS		mRNA.Sphaerotrichia_firma-F_contig275.12.1	12292	-0.93747	0.401776	-2.33332	0.0196315	0.0473785	150.642	78.2872	NOBIAS
g11107	33.2798	3.97866	0.807175	4.92912	8.25993e-07	8.04287e-06	0.0338173	0.989125	MB			Des.1101	5.39122	-0.794304	0.684704	-1.16007	0.246021	0.362603	0.223608	0.166188	NOBIAS			g1101	787.3	0.123976	0.126982	0.976331	0.3289	0.548333	10.3063	12.0253	NOBIAS		mRNA.Sphaerotrichia-firma-M_Contig1318.1.3	12475.1	-0.12286	0.199783	-0.614965	0.538578	0.647684	150.514	143.659	NOBIAS
g11108	95.3067	6.13386	0.798988	7.67703	1.62814e-14	6.22411e-13	0.00838782	1.27908	MB			Des.11011	8.85536	-0.883154	0.630199	-1.40139	0.161098	0.256404	0.367036	0.300667	NOBIAS			g11013	0.377131	0.174643	0.36097	0.483817	0.628516	NA	0	0.0170213	NOBIAS		mRNA.Sphaerotrichia_firma-F_contig3825.1.1	10718.7	0.0833975	0.159435	0.523082	0.600917	0.701173	150.401	163.654	NOBIAS
g11109	11.1547	1.10164	1.01129	1.08934	0.276003	0.459971	0.356664	1.2734	NOBIAS			Des.11012	6.54925	-0.492603	0.665016	-0.740739	0.458852	0.585416	0.119184	0.138712	NOBIAS			g11014	0.15665	0.0895619	0.36097	0.248115	0.804046	NA	0.00929628	0.0217323	NOBIAS		mRNA.Sphaerotrichia_firma-F_contig23494.1.1	302.172	0.0309564	0.393491	0.0786712	0.937294	0.957625	149.459	167.073	NOBIAS
g11110	0.363616	-0.64242	1.45701	-0.440918	0.659272	NA	0.054281	0	NOBIAS			Des.11013	10049.5	-0.660016	0.0672904	-9.80847	1.03524e-22	1.0451e-21	316.203	366.831	NOBIAS			g11018	0.157713	-0.0806009	0.36097	-0.22329	0.82331	NA	0.00883101	0	NOBIAS		mRNA.Sphaerotrichia_firma-F_contig1484.6.8	23120.4	0.224392	0.151884	1.47739	0.139571	0.233621	149.377	180.123	NOBIAS
g11111	1.29592	0.712845	1.60206	0.444956	0.656352	NA	1.19882	5.79169	NOBIAS			Des.11014	550.031	-0.370763	0.108795	-3.40791	0.000654635	0.00174955	8.59701	12.1646	NOBIAS			g11019	1.79837	0.630698	0.632652	0.996911	0.318808	0.538156	0.0174414	0.051869	NOBIAS		mRNA.Sphaerotrichia_firma-F_contig1517.6.1	10221.8	0.452321	0.138962	3.255	0.00113391	0.00409235	149.344	211.73	NOBIAS
g11114	531.296	-0.0981695	0.319273	-0.307478	0.758479	0.868078	6.40979	8.86416	NOBIAS			Des.11016	2.84537	0.138463	0.762911	0.181493	0.855981	0.90694	0.095901	0.199	NOBIAS			g1102	4275.8	-0.138375	0.121232	-1.14141	0.2537	0.46396	43.0881	41.3242	NOBIAS		mRNA.Sphaerotrichia_firma-F_contig193.11.1	906.168	-0.173184	0.217326	-0.796885	0.425518	0.541172	149.263	139.035	NOBIAS
g11116	643.336	0.114441	0.294067	0.389166	0.697153	0.828203	2.73673	4.42457	NOBIAS			Des.11017	122.114	0.351777	0.213654	1.64648	0.0996651	0.170448	2.78055	6.62277	NOBIAS			g11022	0.15665	0.0895619	0.36097	0.248115	0.804046	NA	0	0.012187	NOBIAS		mRNA.Sphaerotrichia_firma-F_contig298.3.2	15172.6	0.0941722	0.200971	0.468585	0.639366	0.732868	149.038	162.344	NOBIAS
g11118	389.896	0.0846949	0.300136	0.282189	0.777799	0.878955	2.23048	3.58837	NOBIAS			Des.11018	6.06341	-1.12668	0.696451	-1.61774	0.105718	0.179419	0.22666	0.149026	NOBIAS			g11023	0.188566	0.0895619	0.36097	0.248115	0.804046	NA	0	0.00628337	NOBIAS		mRNA.Sphaerotrichia-firma-M_Contig6328.1.1	6542.31	-0.146022	0.296029	-0.49327	0.621822	0.718353	148.999	137.701	NOBIAS
g11119	126.143	-0.401643	0.390472	-1.02861	0.303664	0.491047	41.3869	46.4913	NOBIAS			Des.11019	460.699	-2.67549	0.128877	-20.7601	9.93256e-96	5.31158e-94	25.6739	7.29113	FB			g11024	0.471687	-0.23848	0.361684	-0.659359	0.509665	NA	0.00792547	0	NOBIAS		mRNA.Sphaerotrichia_firma-F_contig3878.3.1	419.605	-0.511886	0.190632	-2.6852	0.00724858	0.0203905	148.654	111.314	NOBIAS
g1112	34.7693	3.5689	0.775281	4.60337	4.15718e-06	3.49142e-05	0.0973998	2.11033	MB			Des.1102	734.507	0.235445	0.121796	1.93311	0.0532226	0.0987374	7.90808	16.9913	NOBIAS			g11026	0.156987	-0.0806009	0.36097	-0.22329	0.82331	NA	0.0120557	0	NOBIAS		mRNA.Sphaerotrichia-firma-M_Contig2782.1.1	9521.89	-0.0415773	0.131691	-0.31572	0.752215	0.824414	148.541	148.553	NOBIAS
g11121	3.09276	0.141989	1.49422	0.0950258	0.924294	0.959916	1.44818	3.65665	NOBIAS			Des.11020	2.51702	0.818465	0.765612	1.06903	0.285054	0.407543	0.0209176	0.162924	NOBIAS			g11027	0.164099	0.0895619	0.36097	0.248115	0.804046	NA	0	0.0178294	NOBIAS		mRNA.Sphaerotrichia-firma-M_Contig29102.1.1	964.753	-0.24194	0.29836	-0.8109	0.417423	0.533442	148.532	132.008	NOBIAS
g11122	25.8214	-0.511086	0.681554	-0.749884	0.453325	0.639159	2.34222	2.44536	NOBIAS			Des.11021	5604.7	-0.124051	0.0826642	-1.50066	0.133445	0.219192	56.8291	95.365	NOBIAS			g11028	0.320749	0.174643	0.36097	0.483817	0.628516	NA	0	0.00894948	NOBIAS		mRNA.Sphaerotrichia_firma-F_contig2783.1.1	3990.76	-0.502628	0.243433	-2.06475	0.0389464	0.0838682	148.531	109.193	NOBIAS
g11123	1.38495	1.75889	1.60067	1.09885	0.271834	NA	0	0.110666	NOBIAS			Des.11022	1094.11	-0.148683	0.17901	-0.830585	0.406208	0.535991	18.2315	29.948	NOBIAS			g1103	295.156	0.0418029	0.146426	0.285488	0.77527	0.888235	6.83449	7.65101	NOBIAS		mRNA.Sphaerotrichia_firma-F_contig3316.7.2	13793.7	-0.196322	0.149853	-1.3101	0.190161	0.296899	148.39	133.455	NOBIAS
g11124	41.446	-1.15079	0.619585	-1.85735	0.0632613	0.15502	0.537848	0.346237	NOBIAS			Des.11023	3886.73	0.564455	0.0924556	6.10515	1.02707e-09	5.02323e-09	49.5513	135.076	NOBIAS			g11030	0.352665	0.174643	0.36097	0.483817	0.628516	NA	0	0.0134475	NOBIAS		mRNA.Sphaerotrichia_firma-F_contig839.9.1	10725.4	0.138825	0.156309	0.888144	0.374463	0.490589	148.381	168.106	NOBIAS
g11126	4.07026	1.63016	1.42215	1.14626	0.251688	0.432278	0.777875	7.79273	NOBIAS			Des.11024	5834.2	1.04737	0.0786936	13.3094	2.03981e-40	3.55228e-39	20.078	76.4047	MB			g11031	0.509315	0.41291	0.450023	0.917529	0.358865	NA	0	0.00876654	NOBIAS		mRNA.Sphaerotrichia-firma-M_Contig11491.1.2	1374.54	0.0774916	0.274309	0.282498	0.777562	0.843789	148.225	163.34	NOBIAS
g11127	1.79118	1.28416	1.58876	0.808281	0.418929	NA	0.177986	1.32415	NOBIAS			Des.11025	361.706	1.22819	0.138043	8.89717	5.72906e-19	4.88716e-18	6.04549	26.2316	MB			g11033	0.188566	0.0895619	0.36097	0.248115	0.804046	NA	0	0.00397297	NOBIAS		mRNA.Sphaerotrichia_firma-F_contig35805.1.1	266.081	-0.130734	0.272637	-0.479518	0.63157	0.726443	148.185	145.577	NOBIAS
g11129	58.7749	2.17009	0.587862	3.69151	0.000222931	0.00122785	0.623664	4.49224	MB			Des.11026	8102.7	-0.362687	0.0655097	-5.53639	3.08765e-08	1.3531e-07	110.413	157.35	NOBIAS			g11034	0.320749	0.174643	0.36097	0.483817	0.628516	NA	0	0.00349555	NOBIAS		mRNA.Sphaerotrichia_firma-F_contig6721.1.1	1299.7	0.0218578	0.237009	0.0922235	0.926521	0.950291	148.092	161.606	NOBIAS
g1113	786.238	3.15079	0.294682	10.6922	1.10753e-26	2.02287e-24	4.05089	56.5264	MB			Des.11027	38.8709	-1.99168	0.520225	-3.82851	0.000128921	0.000381813	0.692941	0.250644	FB			g11035	0.164099	0.0895619	0.36097	0.248115	0.804046	NA	0	0.00176981	NOBIAS		mRNA.Sphaerotrichia_firma-F_contig849.8.1	934.305	-0.110774	0.255255	-0.433972	0.664309	0.753987	147.994	144.014	NOBIAS
g11131	5.36053	2.9153	1.38813	2.10017	0.0357136	0.0981867	0.99991	23.568	NOBIAS			Des.11028	3240.38	0.267936	0.107409	2.49454	0.0126119	0.0270031	26.5337	61.3821	NOBIAS			g1104	650.355	0.165989	0.12599	1.31747	0.187679	0.37985	18.9296	23.1902	NOBIAS		mRNA.Sphaerotrichia-firma-M_Contig1691.6.1	10350.9	0.172603	0.167809	1.02857	0.303682	0.419192	147.485	171.289	NOBIAS
g11133	238.967	0.168728	0.317815	0.530901	0.595487	0.755401	18.0984	30.7752	NOBIAS			Des.11029	4.37136	-0.0268709	0.698095	-0.0384917	0.969296	0.981327	0.191686	0.334766	NOBIAS			g11040	0.509315	0.41291	0.450023	0.917529	0.358865	NA	0	0.0887589	NOBIAS		mRNA.Sphaerotrichia_firma-F_contig6647.1.1	4161.3	0.0394516	0.203329	0.194028	0.846154	0.893107	147.339	157.707	NOBIAS
g11136	1542.29	-1.13902	0.228026	-4.99514	5.8794e-07	5.89635e-06	27.8967	19.0657	FB			Des.1103	413.464	-0.105512	0.126603	-0.833407	0.404615	0.53487	5.61102	9.51228	NOBIAS			g11042	0.352665	0.174643	0.36097	0.483817	0.628516	NA	0	0.0647418	NOBIAS		mRNA.Sphaerotrichia-firma-M_Contig8266.3.1	386.085	-2.9503	0.340203	-8.67216	4.24017e-18	1.30673e-16	147.269	19.6363	FB
g11137	22.3401	-0.519877	0.815037	-0.637858	0.523566	0.70021	44.7351	50.0947	NOBIAS			Des.11031	424.946	0.226316	0.118028	1.91747	0.0551783	0.101866	11.1169	23.8402	NOBIAS			g11049	0.665965	0.544013	0.475979	1.14294	0.253065	NA	0	0.00446722	NOBIAS		mRNA.Sphaerotrichia_firma-F_contig8362.2.1	1088.9	-0.412419	0.168963	-2.44088	0.0146514	0.0370645	147.182	116.024	NOBIAS
g11138	4.29331	0.257461	1.38597	0.185762	0.852632	0.922583	0.303743	0.532347	NOBIAS			Des.11032	3210.77	0.0728823	0.0874828	0.833104	0.404786	0.53487	137.103	265.302	NOBIAS			g1105	855.408	0.0697052	0.0854794	0.815462	0.414808	0.626557	16.3142	18.487	NOBIAS		mRNA.Sphaerotrichia-firma-M_Contig12667.2.1	648.331	0.133536	0.155303	0.859839	0.389878	0.506307	146.86	171.499	NOBIAS
g1114	1.05116	-0.105385	1.58005	-0.0666975	0.946822	NA	3.28975	4.13309	NOBIAS			Des.11033	7.27388	-0.704218	0.637375	-1.10487	0.269214	0.389959	0.38319	0.367133	NOBIAS			g11052	8.78742	0.691889	0.519376	1.33215	0.18281	0.372797	0.0463881	0.08953	NOBIAS		mRNA.Sphaerotrichia_firma-F_contig441.12.2	3800.22	-0.113719	0.14775	-0.769674	0.441493	0.557272	146.763	141.882	NOBIAS
g11140	3.53962	-0.426613	1.55524	-0.274307	0.783849	0.88227	5.78705	5.9362	NOBIAS			Des.11035	798.877	-1.19476	0.114879	-10.4002	2.47409e-25	2.75258e-24	25.008	19.9155	FB			g11054	0.635449	0.00790476	0.524758	0.0150636	0.987981	NA	0.00511951	0.00585305	NOBIAS		mRNA.Sphaerotrichia_firma-F_contig24269.2.1	1256.93	1.92364	0.256703	7.49364	6.69883e-14	1.35557e-12	146.62	598.997	MB
g11142	243.593	0.375615	0.333728	1.12551	0.260372	0.442195	1.55137	3.06946	NOBIAS			Des.11036	1197.73	0.31852	0.115318	2.7621	0.00574309	0.0131401	9.70514	22.171	NOBIAS			g11056	0.673414	0.546409	0.476397	1.14696	0.251397	NA	0	0.00954305	NOBIAS		mRNA.Sphaerotrichia_firma-F_contig1997.5.3	5590.07	-0.0187061	0.139024	-0.134553	0.892965	0.926957	146.617	149.457	NOBIAS
g11144	9.09677	4.68674	1.39879	3.35056	0.000806472	0.00381644	0	1.11723	MB			Des.11038	3.35749	-0.66278	0.733843	-0.903164	0.366439	0.495568	0.149998	0.166037	NOBIAS			g11057	2.4974	0.123805	0.631872	0.195933	0.844663	0.926391	0.021992	0.0265494	NOBIAS		mRNA.Sphaerotrichia_firma-F_contig758.1.1	1806.91	0.394221	0.126649	3.11269	0.00185391	0.00623637	146.571	203.493	NOBIAS
g11145	21.0715	5.90353	1.29614	4.5547	5.24603e-06	4.31354e-05	0	1.06958	MB			Des.11039	3.22411	-1.00813	0.737633	-1.36671	0.171716	0.270719	0.194605	0.1181	NOBIAS			g1106	108.241	-0.110575	0.222741	-0.496428	0.619592	0.789312	6.79874	6.85622	NOBIAS		mRNA.Sphaerotrichia-firma-M_Contig63.10.1	13442.3	-0.426667	0.395455	-1.07893	0.28062	0.395726	146.51	111.718	NOBIAS
g11146	10.5542	-2.95973	1.08842	-2.7193	0.00654205	0.0238111	16.694	2.7943	FB			Des.1104	16667	-0.0701463	0.0623536	-1.12498	0.260599	0.379744	100.261	170.347	NOBIAS			g11060	0.164099	0.0895619	0.36097	0.248115	0.804046	NA	0	0.00518977	NOBIAS		mRNA.Sphaerotrichia_firma-F_contig18094.2.1	184.168	-0.414025	0.284312	-1.45623	0.145328	0.241115	146.337	118.379	NOBIAS
g11147	300.607	-0.514845	0.313516	-1.64216	0.100556	0.221119	9.10936	9.73031	NOBIAS			Des.11041	14.9235	1.11675	0.505839	2.20772	0.0272634	0.0543973	0.119793	0.521207	NOBIAS			g11061	0.866639	0.334913	0.493399	0.678787	0.497273	NA	0.00867205	0.0310083	NOBIAS		mRNA.Sphaerotrichia_firma-F_contig2249.6.1	5526.99	0.523869	0.250196	2.09384	0.0362746	0.0789212	146.157	219.989	NOBIAS
g11148	831.073	0.443392	0.249314	1.77845	0.0753303	0.176968	7.65596	15.7944	NOBIAS			Des.11042	42.6755	0.761704	0.331559	2.29734	0.0215993	0.0439626	0.867596	2.7811	NOBIAS			g11062	1.63076	-0.226133	0.621796	-0.363677	0.7161	0.850195	0.0210602	0.0156932	NOBIAS		mRNA.Sphaerotrichia_firma-F_contig378.1.1	1405.78	-0.588297	0.194855	-3.01916	0.0025348	0.0082084	146.123	102.767	NOBIAS
g1115	223.93	0.0330639	0.332445	0.0994567	0.920776	0.957912	1.60393	2.45373	NOBIAS			Des.11043	0.237739	-0.255829	0.504193	-0.507403	0.611872	NA	0.0303749	0	NOBIAS			g1107	442.827	0.0800013	0.182781	0.437689	0.661612	0.817274	4.78093	5.38168	NOBIAS		mRNA.Sphaerotrichia_firma-F_contig1312.12.2	2821.65	-0.0171921	0.199142	-0.086331	0.931203	0.95336	145.941	149.929	NOBIAS
g11150	5.6869	1.76415	1.28423	1.37371	0.169532	0.3253	0.41484	3.02388	NOBIAS			Des.11044	12317.3	0.320114	0.0903206	3.5442	0.000393801	0.00108705	173.583	397.117	NOBIAS			g11070	0.15665	0.0895619	0.36097	0.248115	0.804046	NA	0	0.00416492	NOBIAS		mRNA.Sphaerotrichia_firma-F_contig665.11.1	545.277	-0.188956	0.195525	-0.966406	0.333841	0.450323	145.893	135.168	NOBIAS
g11151	2.66271	0.373844	1.52615	0.244958	0.806489	0.896418	0.466755	1.49571	NOBIAS			Des.11045	718.096	-1.34753	0.352097	-3.82717	0.000129625	0.000383798	35.8651	24.2501	FB			g11071	0.855345	-0.131284	0.54104	-0.242651	0.808276	NA	0.00477968	0.00314058	NOBIAS		mRNA.Sphaerotrichia_firma-F_contig6855.1.1	150.903	0.0577225	0.30119	0.191648	0.848018	0.894562	145.797	164.915	NOBIAS
g11152	6.13832	2.47706	1.31273	1.88696	0.0591656	0.146693	0.616365	7.13739	NOBIAS			Des.11046_Des.11047	4682.83	0.742733	0.113477	6.5452	5.94144e-11	3.19384e-10	29.7996	91.9936	NOBIAS			g11072	0.156987	-0.0806009	0.36097	-0.22329	0.82331	NA	0.00508867	0	NOBIAS		mRNA.Sphaerotrichia-firma-M_Contig17601.2.1	750.225	-0.725641	0.145775	-4.97782	6.43035e-07	4.92828e-06	145.49	92.7108	NOBIAS
g11153	11.6929	-0.928929	0.947386	-0.980518	0.32683	0.516135	1.71877	1.34392	NOBIAS			Des.11048	8.18681	0.310513	0.635639	0.488505	0.625192	0.732968	0.0771356	0.169799	NOBIAS			g11073	9.70424	-0.365506	0.601889	-0.607265	0.543675	0.731143	0.889503	0.479672	NOBIAS		mRNA.Sphaerotrichia_firma-F_contig2417.8.3	9167.96	-0.0724987	0.193947	-0.373806	0.708548	0.78989	144.97	142.879	NOBIAS
g11154	40.836	1.80249	0.602535	2.99151	0.00277603	0.0112902	13.232	78.4094	MB			Des.11049	1590.05	0.533331	0.112145	4.75571	1.97752e-06	7.16495e-06	26.5162	70.1818	NOBIAS			g11074	0	NA	NA	NA	NA	NA	0.0172576	0.0372445	NOBIAS		mRNA.Sphaerotrichia_firma-F_contig565.11.1	7759.15	-0.1123	0.132593	-0.846956	0.39702	0.513422	144.879	139.209	NOBIAS
g11155	153.084	-0.531408	0.394367	-1.3475	0.17782	0.336827	3.55372	3.76506	NOBIAS			Des.11050	4401.93	1.02864	0.0973635	10.5649	4.33311e-26	4.95206e-25	46.4631	174.875	MB			g11075	82.1987	0.446017	0.309553	1.44084	0.14963	0.323166	1.73786	2.61533	NOBIAS		mRNA.Sphaerotrichia_firma-F_contig5826.1.2	16127	0.0657339	0.212415	0.309461	0.756971	0.828021	144.806	155.021	NOBIAS
g11156	11.5672	0.37687	0.974414	0.386766	0.69893	0.829707	20.2304	45.3073	NOBIAS			Des.11051	48000.4	0.731947	0.0843168	8.68093	3.92562e-18	3.19948e-17	429.529	1311.51	NOBIAS			g11076	8.75412	-2.60339	0.611897	-4.25462	2.09405e-05	0.000141252	0.229289	0.00779929	FB		mRNA.Sphaerotrichia_firma-F_contig594.6.1	7004.22	-0.249013	0.203598	-1.22306	0.221307	0.329667	144.798	125.049	NOBIAS
g11157	47.6308	0.254496	0.59226	0.429703	0.667412	0.806903	23.5035	46.9436	NOBIAS			Des.11052	711.788	-0.437538	0.100635	-4.34778	1.37523e-05	4.58018e-05	53.7175	72.6223	NOBIAS			g11077	315.141	-0.218772	0.20899	-1.04681	0.295189	0.511342	23.3261	21.7591	NOBIAS		mRNA.Sphaerotrichia_firma-F_contig5578.3.1	1048.79	-0.14493	0.20914	-0.69298	0.488322	0.601398	144.749	137.119	NOBIAS
g11158	14.6282	0.24868	0.860764	0.288906	0.772653	0.876427	1.51646	2.7708	NOBIAS			Des.11053	0.713413	0.159878	0.613182	0.260734	0.794298	NA	0.00720749	0.0258592	NOBIAS			g11078	719.265	0.661226	0.099846	6.62246	3.53269e-11	3.66146e-10	9.2338	15.6379	NOBIAS		mRNA.Sphaerotrichia_firma-F_contig4202.1.1	6698.58	0.277984	0.297588	0.934125	0.350239	0.467399	144.504	182.364	NOBIAS
g11159	1123.16	-0.469068	0.261665	-1.79263	0.0730325	0.172807	27.0673	29.4517	NOBIAS			Des.11056	939.851	-0.722552	0.0947889	-7.62275	2.48318e-14	1.6492e-13	22.897	25.4135	NOBIAS			g11079	767.887	1.99557	0.185048	10.7841	4.09267e-27	6.81802e-26	13.0457	58.1024	MB		mRNA.Sphaerotrichia_firma-F_contig932.9.1	7313.19	-0.0380157	0.166646	-0.228123	0.819551	0.874224	144.46	145.961	NOBIAS
g1116	368.371	0.288684	0.280595	1.02883	0.30356	0.491047	17.2323	31.918	NOBIAS			Des.11057	1.94178	0.259165	0.766	0.338335	0.735111	0.820836	0.0507732	0.124362	NOBIAS			g1108	347.734	-0.247523	0.125631	-1.97024	0.0488113	0.140492	11.2405	10.2199	NOBIAS		mRNA.Sphaerotrichia_firma-F_contig18275.3.1	290.071	0.356152	0.206644	1.72351	0.0847971	0.156947	144.455	198.389	NOBIAS
g11160	96.3629	6.57183	0.862763	7.61719	2.59256e-14	9.6063e-13	0.3792	81.0953	MB			Des.11058	1.57622	1.3122	0.740909	1.77107	0.0765498	NA	0	0.0523452	NOBIAS			g11080	391.91	-0.471636	0.149783	-3.1488	0.00163943	0.00787142	19.0261	14.8829	NOBIAS		mRNA.Sphaerotrichia-firma-M_Contig1595.5.1	16664.7	0.105409	0.131	0.804649	0.421022	0.536718	144.415	160.453	NOBIAS
g11161	0.816257	0.114691	1.53783	0.0745793	0.940549	NA	0.702875	1.4728	NOBIAS			Des.11059	1190.8	0.393989	0.113916	3.45861	0.000542973	0.0014723	10.2461	24.695	NOBIAS			g11081	62.0724	0.430962	0.287823	1.49732	0.134311	0.298887	0.0592519	0.0877092	NOBIAS		mRNA.Sphaerotrichia_firma-F_contig30575.1.1	200.617	0.14354	0.253801	0.565562	0.571691	0.676852	144.256	170.692	NOBIAS
g11163	2.41072	2.58929	1.58343	1.63523	0.102	0.223305	0	0.110541	NOBIAS			Des.1106	1.90893	0.183791	0.766066	0.239915	0.810396	0.876164	0.0661036	0.171538	NOBIAS			g11082	1092.03	-0.0390365	0.197514	-0.197639	0.843327	0.925696	6.17482	6.34273	NOBIAS		mRNA.Sphaerotrichia-firma-M_Contig14030.1.1	452.108	-0.307652	0.251414	-1.22368	0.221071	0.329448	144.151	122.996	NOBIAS
g11164	10.4417	0.253209	1.0025	0.252578	0.800594	0.893105	14.1496	24.6191	NOBIAS			Des.11060	83.6824	1.45809	0.282124	5.16826	2.36282e-07	9.44878e-07	2.89332	15.5373	MB			g11083	639.409	0.161444	0.121202	1.33203	0.182851	0.372823	14.3035	17.2547	NOBIAS		mRNA.Sphaerotrichia-firma-M_Contig250.21.1	1807.78	-0.441803	0.15111	-2.92372	0.00345871	0.0107174	144.1	111.796	NOBIAS
g11166	19.0207	0.491156	0.789755	0.621909	0.534002	0.709048	1.01722	2.18232	NOBIAS			Des.11061	43.0967	1.6804	0.35875	4.68405	2.81258e-06	1.00492e-05	1.50192	9.53969	MB			g11084	50.8989	2.73035	0.393239	6.94324	3.83212e-12	4.15115e-11	0.736027	6.69987	MB		mRNA.Sphaerotrichia_firma-F_contig52.2.10	13843.7	0.210616	0.201218	1.04671	0.295235	0.411073	144.025	171.567	NOBIAS
g11168	34.1982	0.561849	0.62114	0.904545	0.365706	0.556913	15.6672	38.4021	NOBIAS			Des.11062	311.912	1.92759	0.17824	10.8146	2.9359e-27	3.48892e-26	1.34148	9.717	MB			g11087	1092.91	-0.0209525	0.083175	-0.251909	0.801111	0.904042	12.8037	13.4301	NOBIAS		mRNA.Sphaerotrichia_firma-F_contig11425.5.1	1151.09	0.574769	0.199907	2.87518	0.00403796	0.0122753	143.379	225.745	NOBIAS
g11169	61.3668	4.93734	0.762147	6.4782	9.28241e-11	1.9793e-09	0.0153148	0.919234	MB			Des.11063	2.48472	0.38297	0.765605	0.500218	0.616921	0.726427	0.0734319	0.208064	NOBIAS			g11088	440.008	-0.118164	0.11189	-1.05607	0.290937	0.507476	9.75144	9.6898	NOBIAS		mRNA.Sphaerotrichia_firma-F_contig293.5.1	6978.39	-0.195029	0.1654	-1.17914	0.238343	0.349401	143.332	130.046	NOBIAS
g1117	18.629	-0.0437276	0.853842	-0.0512128	0.959156	0.978419	16.8645	27.0299	NOBIAS			Des.11064	10.0965	0.546126	0.617455	0.88448	0.376437	0.506569	0.274723	0.873625	NOBIAS			g11089	80.7152	0.653501	0.262935	2.4854	0.0129404	0.0480135	7.04113	12.8117	NOBIAS		mRNA.Sphaerotrichia_firma-F_contig403.4.1	632.844	-0.270872	0.221045	-1.22542	0.220417	0.328742	143.321	124.726	NOBIAS
g11174	336.345	0.520252	0.288303	1.80453	0.0711477	0.169588	2.20508	4.81528	NOBIAS			Des.11065	999.515	-3.09312	0.12503	-24.7391	4.06624e-135	3.41474e-133	73.3381	15.6095	FB			g1109	617.016	-0.634936	0.184528	-3.44086	0.000579859	0.00304929	60.7396	42.7429	NOBIAS		mRNA.Sphaerotrichia_firma-F_contig101.4.2	12899.6	-0.513335	0.275041	-1.8664	0.0619857	0.122057	143.29	104.555	NOBIAS
g11175	2.56897	1.12859	1.52397	0.740557	0.458962	0.644267	0.0108094	0.0519377	NOBIAS			Des.11066	482.605	-0.231558	0.113426	-2.04148	0.0412027	0.0787051	18.303	28.669	NOBIAS			g11090	715.924	0.287269	0.155096	1.85221	0.0639959	0.173661	20.0017	26.362	NOBIAS		mRNA.Sphaerotrichia-firma-M_Contig18995.1.1	321.474	-1.709	0.198643	-8.60337	7.74094e-18	2.35351e-16	143.262	46.2095	FB
g11176	156.412	-0.64498	0.350023	-1.84268	0.0653756	0.158991	85.966	87.2747	NOBIAS			Des.11067	15.8466	-0.177769	0.608812	-0.291994	0.770292	0.846037	0.453391	0.666517	NOBIAS			g11094	0.188566	0.0895619	0.36097	0.248115	0.804046	NA	0	0.0136769	NOBIAS		mRNA.Sphaerotrichia-firma-M_Contig4973.3.1	864.089	0.286958	0.170115	1.68685	0.0916331	0.166795	143.211	186.559	NOBIAS
g11178	146.201	0.99972	0.359628	2.77987	0.00543805	0.020287	0.806291	2.4495	NOBIAS			Des.1107	264.799	-0.101916	0.158711	-0.642151	0.520775	0.643351	9.65969	16.6703	NOBIAS			g11095	3523.65	0.0619675	0.068433	0.905521	0.365189	0.584675	32.1337	35.5563	NOBIAS		mRNA.Sphaerotrichia_firma-F_contig17734.4.1	691.84	-0.14293	0.161355	-0.885806	0.375722	0.491904	143.067	136.97	NOBIAS
g11179	76.5104	-0.794894	0.661662	-1.20136	0.229612	0.404945	83.5858	79.841	NOBIAS			Des.11071	863.174	-0.324902	0.160503	-2.02427	0.0429427	0.0816301	25.0455	36.7814	NOBIAS			g11097	675.086	1.38143	0.130355	10.5975	3.06154e-26	4.9869e-25	37.2753	108.698	MB		mRNA.Sphaerotrichia_firma-F_contig1829.12.1	226.37	-0.297844	0.288246	-1.0333	0.301464	0.417659	143.058	125.119	NOBIAS
g1118	68.1216	0.321106	0.551857	0.581864	0.560658	0.729495	48.3147	101.724	NOBIAS			Des.11073	4.65215	0.194795	0.69064	0.28205	0.777905	0.850937	0.165411	0.340178	NOBIAS			g11098	18.2837	0.36635	0.42534	0.861312	0.389066	0.608504	0.152916	0.211201	NOBIAS		mRNA.Sphaerotrichia_firma-F_contig8069.2.1	309.335	-0.135403	0.190973	-0.709016	0.478315	0.592208	143.026	138.788	NOBIAS
g11180	31.8057	-0.410426	0.625486	-0.656171	0.511714	0.690406	0.417018	0.467465	NOBIAS			Des.11074	5020.29	-1.43841	0.0795188	-18.0889	3.89563e-73	1.44329e-71	217.522	147.034	FB			g11099	266.588	0.188411	0.127679	1.47566	0.140036	0.308035	10.3173	12.7826	NOBIAS		mRNA.Sphaerotrichia-firma-M_Contig11209.1.1	467.745	-0.113218	0.192934	-0.586821	0.557324	0.664342	142.908	141.231	NOBIAS
g11181	4.11526	-0.609625	1.36968	-0.445085	0.656259	0.798757	3.00804	2.39534	NOBIAS			Des.11077	168.839	0.651906	0.194359	3.35413	0.000796145	0.0021059	8.85884	25.4622	NOBIAS			g111	100.053	-0.0181762	0.197164	-0.0921883	0.926548	0.966082	1.48746	1.56773	NOBIAS		mRNA.Sphaerotrichia-firma-M_Contig1159.3.2	6028.54	-0.0844595	0.265346	-0.318299	0.750258	0.822952	142.827	138.128	NOBIAS
g11182	0.452641	0.604703	1.46611	0.412454	0.680007	NA	0	0.0121813	NOBIAS			Des.11079	306.687	0.62421	0.134421	4.64368	3.42263e-06	1.21257e-05	6.49597	18.4931	NOBIAS			g1110	1620.41	0.173101	0.0835648	2.07146	0.0383156	0.11604	29.4107	35.548	NOBIAS		mRNA.Sphaerotrichia_firma-F_contig3312.4.1	20197.4	-0.895787	0.320473	-2.79521	0.00518667	0.0152347	142.783	77.651	NOBIAS
g11183	0.38621	0.534327	1.46425	0.364914	0.715176	NA	0	3.31094	NOBIAS			Des.1108	3197.39	-0.28692	0.0707532	-4.05522	5.00877e-05	0.000155744	76.2274	114.669	NOBIAS			g11100	156.165	0.23967	0.185266	1.29365	0.195786	0.391335	1.64831	2.07707	NOBIAS		mRNA.Sphaerotrichia_firma-F_contig432.1.1	13768.7	-0.267018	0.173314	-1.54066	0.123399	0.21068	142.711	121.688	NOBIAS
g11184	529.158	1.41408	0.276564	5.11304	3.17008e-07	3.36789e-06	3.88163	15.8865	MB			Des.11080	1.92618	0.51505	0.76183	0.67607	0.498996	0.623993	0.0331887	0.120538	NOBIAS			g11102	222.737	0.0248509	0.196843	0.126247	0.899536	0.953484	15.8419	17.6386	NOBIAS		mRNA.Sphaerotrichia_firma-F_contig10150.2.1	168.783	-8.55948	0.89547	-9.55864	1.19311e-21	4.69504e-20	142.532	0	FB
g11185	1.11344	-0.421391	1.60125	-0.263164	0.792424	NA	0.072225	0.0640971	NOBIAS			Des.11081	1765.53	-1.5313	0.082406	-18.5824	4.46078e-77	1.75597e-75	149.406	94.5483	FB			g11103	2429.97	0.436569	0.0825787	5.2867	1.24542e-07	1.03087e-06	14.768	21.3219	NOBIAS		mRNA.Sphaerotrichia_firma-F_contig86.6.1	2811.3	0.283374	0.247037	1.14709	0.251344	0.363172	142.264	183.816	NOBIAS
g1119	14.218	-0.360645	0.865473	-0.416703	0.676896	0.813751	4.23894	5.13303	NOBIAS			Des.11082	309.452	-1.08934	0.1859	-5.85982	4.63361e-09	2.17341e-08	11.4878	9.78578	FB			g11104	218.588	-0.069607	0.184579	-0.377111	0.706091	0.844506	22.741	24.0918	NOBIAS		mRNA.Sphaerotrichia-firma-M_Contig1916.2.8	5822.94	0.679372	0.176133	3.85715	0.000114719	0.000540045	142.143	237.496	NOBIAS
g11190	12.0412	5.09343	1.36384	3.73463	0.000187988	0.00105828	0	1.61037	MB			Des.11083	912.391	-0.204984	0.102073	-2.00821	0.0446205	0.0843949	35.0698	56.0736	NOBIAS			g11105	31.0439	2.57299	0.442643	5.81278	6.14423e-09	5.62966e-08	0.835062	7.6107	MB		mRNA.Sphaerotrichia_firma-F_contig1302.10.1	2757.57	-0.283096	0.186072	-1.52143	0.128151	0.217685	141.822	120.99	NOBIAS
g11193	342.015	-2.06102	0.286265	-7.19969	6.03518e-13	1.84027e-11	6.49542	2.32403	FB			Des.11084	0.506213	0.358486	0.575224	0.623212	0.533145	NA	0	0.026285	NOBIAS			g11107	313.632	0.245955	0.1402	1.75432	0.0793759	0.20399	17.1561	22.3457	NOBIAS		mRNA.Sphaerotrichia_firma-F_contig10552.1.1	4631.96	-0.616002	0.222749	-2.76545	0.00568444	0.0165251	141.702	94.7164	NOBIAS
g11198	76.4949	0.228665	0.472308	0.484142	0.628285	0.778973	3.96449	7.2554	NOBIAS			Des.11085	2041.26	-0.959475	0.0886119	-10.8278	2.54101e-27	3.02917e-26	58.2061	54.829	NOBIAS			g11108	37.6246	-0.467451	0.331173	-1.4115	0.158098	0.337094	0.515418	0.383731	NOBIAS		mRNA.Sphaerotrichia_firma-F_contig11756.2.1	3289.56	0.090423	0.176973	0.510941	0.609392	0.708304	141.693	157.977	NOBIAS
g11199	354.057	-2.13505	0.293944	-7.26346	3.773e-13	1.18443e-11	7.40407	2.49426	FB			Des.11086	2114.52	-0.943392	0.0874906	-10.7828	4.15136e-27	4.91787e-26	829.536	794.339	NOBIAS			g11109	51.2388	-0.0554391	0.455718	-0.121652	0.903175	0.955919	1.59288	1.63101	NOBIAS		mRNA.Sphaerotrichia-firma-M_Contig896.10.1	9969.33	-0.663795	0.332341	-1.99733	0.0457891	0.0953429	141.623	91.1111	NOBIAS
g1120	0.705988	0.94442	1.52015	0.621267	0.534424	NA	0	0.146121	NOBIAS			Des.11087	481.956	-0.61855	0.128522	-4.8128	1.48832e-06	5.47473e-06	21.2691	25.484	NOBIAS			g1111	181.034	0.0502632	0.197717	0.254217	0.799328	0.903369	20.5167	23.8182	NOBIAS		mRNA.Sphaerotrichia_firma-F_contig755.1.1	1867.48	0.551578	0.16352	3.37315	0.000743145	0.00282556	141.62	220.498	NOBIAS
g11200	8.5663	0.110083	1.06	0.103852	0.917287	0.956263	20.2562	34.5301	NOBIAS			Des.11088	1175.53	-0.327317	0.0865994	-3.77966	0.00015704	0.000460755	38.4891	56.2299	NOBIAS			g11110	1664.3	0.10743	0.112558	0.954442	0.33986	0.559936	94.4281	111.259	NOBIAS		mRNA.Sphaerotrichia_firma-F_contig4487.1.1	1821.41	0.075535	0.154688	0.488306	0.625333	0.721137	141.563	156.375	NOBIAS
g11201	4.73222	-0.599626	1.27303	-0.471021	0.637626	0.786003	0.973804	0.89894	NOBIAS			Des.11089	1276.35	-0.630813	0.0946683	-6.6634	2.67561e-11	1.46893e-10	22.4261	26.4787	NOBIAS			g11112	83.0737	6.20885	0.513858	12.0828	1.30217e-33	2.44393e-32	0	4.65383	MB		mRNA.Sphaerotrichia_firma-F_contig73.6.2	6166.44	-0.171356	0.174872	-0.97989	0.327141	0.443189	141.343	129.941	NOBIAS
g11204	97.623	0.1878	0.424846	0.442043	0.658458	0.800689	8.26872	14.0683	NOBIAS			Des.1109	20.4791	0.60309	0.433671	1.39066	0.164328	0.260739	0.586473	1.67166	NOBIAS			g11113	11.5044	0.0701295	0.508234	0.137987	0.890251	0.94909	0.615265	0.711677	NOBIAS		mRNA.Sphaerotrichia-firma-M_Contig189.23.1	6210.85	-0.0460297	0.186944	-0.246222	0.80551	0.864164	141.107	141.038	NOBIAS
g11205	454.25	-0.495012	0.268436	-1.84406	0.0651744	0.158654	12.3048	13.112	NOBIAS			Des.11091	0.998369	-0.0817572	0.715293	-0.114299	0.909001	NA	0.0190011	0.026883	NOBIAS			g11114	177.263	-0.279412	0.160907	-1.73648	0.0824781	0.209756	6.63596	5.9184	NOBIAS		mRNA.Sphaerotrichia_firma-F_contig14921.2.1	3563.58	-0.622621	0.263761	-2.36055	0.018248	0.0446066	141.079	96.67	NOBIAS
g11208	138.048	0.543317	0.434905	1.24928	0.211564	0.382465	191.438	439.139	NOBIAS			Des.11092	1066.73	-0.0731474	0.0927622	-0.788547	0.430377	0.559218	12.4496	21.7872	NOBIAS			g11115	0.188566	0.0895619	0.36097	0.248115	0.804046	NA	0	0.040223	NOBIAS		mRNA.Sphaerotrichia_firma-F_contig4762.2.1	16860.5	0.920722	0.465711	1.97703	0.0480387	0.0993411	141.056	282.907	NOBIAS
g11209	642.82	-0.871438	0.282806	-3.0814	0.00206033	0.00866997	51.3232	43.1509	NOBIAS			Des.11093	0.862968	0.673578	0.650499	1.03548	0.300446	NA	0	0.0703726	NOBIAS			g11116	1030.53	0.127081	0.0972884	1.30623	0.191475	0.385698	27.4028	32.3797	NOBIAS		mRNA.Sphaerotrichia_firma-F_contig1346.9.1	352.676	-0.388171	0.224319	-1.73044	0.0835515	0.155081	140.935	113.884	NOBIAS
g11210	202.992	8.89009	1.12495	7.90262	2.73097e-15	1.18421e-13	0	8.27628	MB			Des.11094	5638.79	-0.511212	0.078482	-6.51375	7.32961e-11	3.91223e-10	146.006	188.148	NOBIAS			g11117	678.708	0.104342	0.199518	0.522969	0.600996	0.775278	73.45	87.7921	NOBIAS		mRNA.Sphaerotrichia_firma-F_contig2258.3.2	11267.9	0.248667	0.262538	0.947165	0.343555	0.460406	140.863	173.118	NOBIAS
g11212	67.2191	0.55385	0.470944	1.17604	0.239578	0.417466	1.78437	4.01586	NOBIAS			Des.11095	2783.14	0.212172	0.0738805	2.87182	0.00408111	0.00956533	53.6443	114.311	NOBIAS			g11119	3.33924	0.515913	0.628279	0.821153	0.411559	0.623969	0.255313	0.535873	NOBIAS		mRNA.Sphaerotrichia_firma-F_contig14229.4.1	7937.32	0.467125	0.135418	3.44951	0.000561602	0.00220998	140.799	200.986	NOBIAS
g11213	209.631	-0.105952	0.318636	-0.332518	0.739498	0.855845	8.56456	12.1007	NOBIAS			Des.11096	3.249	-1.00202	0.752674	-1.33129	0.183095	0.285601	0.190971	0.105279	NOBIAS			g1112	973.816	-0.306423	0.147066	-2.08358	0.0371986	0.113375	34.3265	29.8812	NOBIAS		mRNA.Sphaerotrichia_firma-F_contig380.1.3	13172.9	-0.0212667	0.154081	-0.138023	0.890223	0.925094	140.699	142.749	NOBIAS
g11214	141.716	0.633312	0.384503	1.64709	0.0995392	0.219443	1.398	3.29004	NOBIAS			Des.11097	9334.17	-0.29489	0.0806957	-3.65435	0.000257839	0.00073482	417.986	625.459	NOBIAS			g11120	543.566	0.509962	0.226173	2.25475	0.0241493	0.0799562	9.52302	15.0232	NOBIAS		mRNA.Sphaerotrichia_firma-F_contig1110.9.4	9105.28	0.320265	0.274337	1.16742	0.243043	0.354473	140.636	182.314	NOBIAS
g11216	116.115	0.246179	0.387783	0.634837	0.525535	0.70167	0.922359	1.66318	NOBIAS			Des.11098	4.38723	-1.10712	0.742234	-1.4916	0.135804	0.222329	0.152549	0.0875673	NOBIAS			g11121	16.8313	-1.18594	0.504195	-2.35215	0.0186652	0.0649099	2.56967	1.03334	NOBIAS		mRNA.Sphaerotrichia-firma-M_Contig619.6.4	16832.6	-0.289961	0.202538	-1.43164	0.152247	0.24917	140.547	118.586	NOBIAS
g11217	147.35	-1.08547	0.362802	-2.99191	0.00277234	0.0112777	4.65255	3.3048	FB			Des.11099	2086.01	-1.13363	0.0809589	-14.0025	1.50434e-44	2.93036e-43	64.1742	53.5368	FB			g11124	331.365	0.188301	0.15387	1.22377	0.22104	0.423798	13.8847	17.3048	NOBIAS		mRNA.Sphaerotrichia_firma-F_contig4326.2.3	18480.7	0.474159	0.251119	1.88819	0.0590008	0.11735	140.339	203.033	NOBIAS
g11218	4580.45	-2.38438	0.243584	-9.78876	1.25834e-22	1.35437e-20	246.412	70.3311	FB			Des.111	233.912	1.92102	0.192571	9.97564	1.94848e-23	2.02289e-22	3.0563	21.5988	MB			g11126	1.18248	0.354217	0.574266	0.616816	0.537356	NA	0.0136035	0.0308992	NOBIAS		mRNA.Sphaerotrichia_firma-F_contig417.14.3	21578.7	0.653908	0.117516	5.56442	2.63021e-08	2.58556e-07	140.293	228.309	NOBIAS
g11219	477.24	0.86574	0.300289	2.88302	0.00393883	0.0153034	2.73772	7.65995	NOBIAS			Des.1110	114.605	-0.88231	0.217829	-4.05046	5.1116e-05	0.000158768	4.50697	4.47015	NOBIAS			g11127	0.837188	-0.430191	0.551568	-0.779943	0.435425	NA	0.0742343	0.0230671	NOBIAS		mRNA.Sphaerotrichia_firma-F_contig5458.1.2	12274.5	-0.454429	0.313151	-1.45115	0.146738	0.242742	140.188	104.733	NOBIAS
g1122	0.38621	0.534327	1.46425	0.364914	0.715176	NA	0	0.98055	NOBIAS			Des.11100	2.20493	0.827253	0.765687	1.08041	0.279962	0.401763	0.0197999	0.105809	NOBIAS			g11128	1368.82	-0.0947859	0.0999888	-0.947966	0.343147	0.562979	38.2786	38.6911	NOBIAS		mRNA.Sphaerotrichia_firma-F_contig1104.5.1	9698.1	0.121417	0.161097	0.753689	0.451036	0.566185	140.137	157.62	NOBIAS
g11220	402.832	-0.355812	0.275634	-1.29088	0.196744	0.362497	14.6606	17.3956	NOBIAS			Des.11101	728.521	0.323275	0.107213	3.01527	0.00256751	0.00624633	14.778	34.1253	NOBIAS			g1113	13.8577	2.37822	0.612835	3.88069	0.00010416	0.000631569	0.10986	2.04836	MB		mRNA.Sphaerotrichia_firma-F_contig6503.1.1	412.899	-5.88354	0.460793	-12.7683	2.46557e-37	2.29658e-35	139.968	2.05412	FB
g11221	63.12	0.957279	0.500787	1.91155	0.0559339	0.140482	0.238126	0.717175	NOBIAS			Des.11102	60.7707	0.681919	0.367308	1.85653	0.063378	0.115055	0.938149	2.9384	NOBIAS			g11130	87.6043	0.855305	0.225473	3.79338	0.000148612	0.00087379	1.95774	3.90881	NOBIAS		mRNA.Sphaerotrichia-firma-M_Contig8122.3.1	2199.29	0.00874606	0.158899	0.0550417	0.956105	0.970334	139.917	147.538	NOBIAS
g11223	30.4397	-0.912048	0.657896	-1.38631	0.165652	0.320542	20.2665	17.5703	NOBIAS			Des.11102.1.5c70114b	24.002	-0.0728014	0.672712	-0.108221	0.913821	0.946204	0.529959	0.774443	NOBIAS			g11131	1285.75	0.125419	0.120765	1.03854	0.299019	0.515721	49.7506	59.1117	NOBIAS		mRNA.Sphaerotrichia_firma-F_contig60.1.5	15793.9	-0.489726	0.122463	-3.99896	6.36205e-05	0.000319194	139.716	102.494	NOBIAS
g11224	360.431	0.331674	0.294442	1.12645	0.259976	0.441872	7.39151	14.0321	NOBIAS			Des.11103	4.46352	-0.141605	0.709239	-0.199658	0.841748	0.897057	0.128464	0.188945	NOBIAS			g11132	6.55396	0.243071	0.587149	0.413985	0.678885	0.828725	0.654808	0.908741	NOBIAS		mRNA.Sphaerotrichia_firma-F_contig14927.2.1	6707.36	0.300604	0.149207	2.01468	0.0439381	0.09209	139.66	177.584	NOBIAS
g11225	1477.09	-0.83172	0.261958	-3.17502	0.00149828	0.00657572	102.774	85.9108	NOBIAS			Des.11104	55754.2	0.126338	0.118937	1.06222	0.288135	0.410891	2496.82	4995.72	NOBIAS			g11133	3112.21	0.22438	0.129043	1.73881	0.0820686	0.209118	5.16934	6.37792	NOBIAS		mRNA.Sphaerotrichia_firma-F_contig18402.1.1	640.558	-0.104201	0.194382	-0.536064	0.591914	0.693461	139.651	138.938	NOBIAS
g11226	101.039	4.62315	0.605406	7.63645	2.23299e-14	8.35963e-13	0.0307293	1.32221	MB			Des.11108	1.93732	0.254311	0.765894	0.332045	0.739855	0.824098	0.0448245	0.109302	NOBIAS			g11134	735.004	0.0395864	0.0937414	0.422293	0.672811	0.82424	26.397	29.4366	NOBIAS		mRNA.Sphaerotrichia_firma-F_contig5300.2.2	1859.44	0.030149	0.259183	0.116323	0.907396	0.93746	139.537	148.543	NOBIAS
g11227	0.452641	0.604703	1.46611	0.412454	0.680007	NA	0	0.0205263	NOBIAS			Des.11109	0.63278	0.0641801	0.64073	0.100167	0.920212	NA	0.0398612	0.0633874	NOBIAS			g11135	322.389	-0.859153	0.507959	-1.69138	0.0907639	0.225144	2.18881	1.13144	NOBIAS		mRNA.Sphaerotrichia_firma-F_contig1283.8.2	11622.1	0.224234	0.187542	1.19565	0.231833	0.341898	139.472	167.017	NOBIAS
g11229	2.11797	2.38118	1.59437	1.49349	0.135308	0.276114	0	0.492452	NOBIAS			Des.11110	73390.7	-0.592132	0.108634	-5.45072	5.01656e-08	2.14695e-07	4477.24	5423.53	NOBIAS			g11136	1.00906	0.38256	0.410974	0.930864	0.351924	NA	0	0.0342684	NOBIAS		mRNA.Sphaerotrichia_firma-F_contig19437.1.1	431.277	0.050865	0.225003	0.226064	0.821152	0.875393	139.377	155.5	NOBIAS
g1123	68.7895	0.38768	0.479346	0.808769	0.418648	0.607631	0.572247	1.14306	NOBIAS			Des.11112	62.4186	0.381553	0.294038	1.29763	0.194413	0.30006	13.0954	31.4632	NOBIAS			g11137	925.518	-0.0234253	0.158	-0.148262	0.882136	0.944946	14.946	15.8081	NOBIAS		mRNA.Sphaerotrichia_firma-F_contig14202.3.1	1215.58	-0.78631	0.178465	-4.40597	1.05312e-05	6.29746e-05	139.369	84.4432	NOBIAS
g11230	3.14355	-1.61569	1.42522	-1.13364	0.256945	0.438252	0.397458	0.131584	NOBIAS			Des.11113	2.63586	0.379039	0.765339	0.495256	0.62042	0.729561	0.0963249	0.331518	NOBIAS			g11139	4672.79	-0.226922	0.242197	-0.936932	0.348794	0.568567	519.371	487.497	NOBIAS		mRNA.Sphaerotrichia_firma-F_contig2710.6.1	2029.64	-0.000232777	0.189	-0.00123162	0.999017	0.99938	139.361	145.577	NOBIAS
g11231	48.1793	0.661557	0.706945	0.935797	0.349378	0.539487	0.902915	2.31787	NOBIAS			Des.11114	1990.61	-0.322807	0.0780634	-4.1352	3.54653e-05	0.000112719	55.6851	81.6694	NOBIAS			g1114	20.1333	0.00827263	0.397505	0.0208114	0.983396	0.993437	0.253606	0.27368	NOBIAS		mRNA.Sphaerotrichia_firma-F_contig905.7.1	4214.28	0.129087	0.212729	0.606815	0.543974	0.652422	139.321	158.365	NOBIAS
g11232	42.9247	1.05711	0.598657	1.76581	0.0774281	0.180792	3.57919	11.1887	NOBIAS			Des.11115	3.65858	-0.346766	0.747758	-0.463741	0.642833	0.747314	0.0856208	0.0990537	NOBIAS			g11140	4836.7	0.0601731	0.0639122	0.941496	0.346451	0.56607	73.7951	82.0651	NOBIAS		mRNA.Sphaerotrichia_firma-F_contig39956.1.1	333.359	-0.969605	0.225255	-4.30448	1.67378e-05	9.60028e-05	139.167	75.2434	NOBIAS
g11233	5.05924	-1.79202	1.35743	-1.32016	0.186783	0.348906	0.564582	0.181151	NOBIAS			Des.11118	0.475478	-0.389515	0.515245	-0.755981	0.449661	NA	0.0684893	0	NOBIAS			g11141	1050.58	0.00937657	0.152715	0.0613991	0.951041	0.97604	43.3132	47.3825	NOBIAS		mRNA.Sphaerotrichia_firma-F_contig417.7.2	6088.04	0.0650073	0.176836	0.367613	0.713162	0.793217	139.074	150.73	NOBIAS
g11234	9.96234	0.114757	1.0748	0.106771	0.914971	0.955085	13.0039	20.1389	NOBIAS			Des.1112	7.91327	-0.203349	0.632695	-0.321402	0.747906	0.829294	0.150083	0.227903	NOBIAS			g11142	4125.52	-0.322599	0.0971291	-3.32134	0.000895851	0.00453514	30.8767	26.0098	NOBIAS		mRNA.Sphaerotrichia_firma-F_contig6747.2.1	1278.24	0.227226	0.165483	1.37311	0.169719	0.27012	138.788	171.338	NOBIAS
g11235	24.3826	1.22431	0.766674	1.59691	0.110286	0.236812	1.37387	4.97868	NOBIAS			Des.11120	210.583	0.257177	0.156535	1.64294	0.100396	0.171595	8.70785	19.1149	NOBIAS			g11143	953.479	-0.0936106	0.207512	-0.451109	0.651911	0.809922	72.9345	74.9121	NOBIAS		mRNA.Sphaerotrichia_firma-F_contig4003.1.1	5306.4	-0.629743	0.234911	-2.68077	0.0073453	0.0206203	138.706	92.3518	NOBIAS
g11236	243.337	0.0674269	0.311779	0.216265	0.828781	0.909181	1.12858	1.77258	NOBIAS			Des.11121	206.93	0.767701	0.212165	3.61841	0.000296417	0.00083719	3.13565	9.9962	NOBIAS			g11145	291.499	-0.0672082	0.134775	-0.49867	0.618012	0.788135	11.2756	11.7622	NOBIAS		mRNA.Sphaerotrichia_firma-F_contig27.2.1	17157.5	-0.455114	0.242903	-1.87365	0.0609788	0.120667	138.662	105.36	NOBIAS
g11237	165.265	-0.706948	0.395683	-1.78665	0.0739938	0.174668	408.989	384.445	NOBIAS			Des.11122	157.806	1.28319	0.187148	6.85653	7.05533e-12	4.03971e-11	1.70914	7.73212	MB			g11146	0.659916	0.0220662	0.525112	0.0420218	0.966481	NA	0.0207802	0.024757	NOBIAS		mRNA.Sphaerotrichia-firma-M_Contig5415.5.1	5880.29	-0.2632	0.154631	-1.70212	0.0887333	0.162336	138.553	119.02	NOBIAS
g11239	15.3953	3.31027	1.0556	3.1359	0.00171329	0.0073726	0.520445	14.4787	MB			Des.11123	310.716	0.417794	0.139783	2.98888	0.00279999	0.0067741	8.77366	21.5652	NOBIAS			g11147	838.314	-0.379762	0.0977384	-3.88549	0.000102122	0.000620061	75.9069	64.2409	NOBIAS		mRNA.Sphaerotrichia_firma-F_contig795.3.9	10545.8	0.101759	0.182557	0.557407	0.57725	0.68181	138.401	153.491	NOBIAS
g1124	0.159889	0.197912	1.45707	0.135829	0.891957	NA	0	1.26876	NOBIAS			Des.11124	1978.35	-0.311319	0.0748439	-4.15957	3.18841e-05	0.000101794	48.9381	71.4429	NOBIAS			g11148	0.15665	0.0895619	0.36097	0.248115	0.804046	NA	0	0.0324313	NOBIAS		mRNA.Sphaerotrichia_firma-F_contig16915.1.1	2121.5	0.079798	0.257409	0.310004	0.756558	0.827774	138.277	154.219	NOBIAS
g11240	358.164	-2.77794	0.294903	-9.41984	4.5179e-21	4.14684e-19	259.551	58.7585	FB			Des.11125	20.3404	-0.169555	0.436576	-0.388375	0.697739	0.791659	0.680252	1.11179	NOBIAS			g11149	208.694	0.252832	0.192802	1.31136	0.189738	0.382958	15.4354	20.465	NOBIAS		mRNA.Sphaerotrichia_firma-F_contig6974.1.1	5122.54	-0.0975213	0.241481	-0.403847	0.686325	0.772558	138.098	133.975	NOBIAS
g11241	13.067	5.21006	1.35422	3.84728	0.000119434	0.000704832	0	1.73345	MB			Des.11126	4.27423	-0.451625	0.700988	-0.644268	0.519401	0.642003	0.252639	0.295415	NOBIAS			g1115	70.0543	0.202961	0.297079	0.683188	0.494488	0.691497	0.948814	1.17524	NOBIAS		mRNA.Sphaerotrichia_firma-F_contig13939.1.1	2864.71	1.01627	0.144518	7.03217	2.03351e-12	3.49841e-11	138.083	293.383	MB
g11242	251.34	-0.235155	0.30506	-0.770847	0.440797	0.628142	1.96625	2.51617	NOBIAS			Des.11127	6.03191	-0.996762	0.694563	-1.43509	0.151261	0.243309	0.296795	0.199587	NOBIAS			g11150	22.4393	0.334177	0.387778	0.861776	NA	NA	7.19209e-05	2.63442	NOBIAS		mRNA.Sphaerotrichia_firma-F_contig2772.8.1	781.185	-0.441881	0.161496	-2.73617	0.00621596	0.0178594	138.066	106.818	NOBIAS
g11244	5.12123	-1.36273	1.2672	-1.07539	0.282199	0.467411	15.2523	7.09258	NOBIAS			Des.11128	21285.2	-1.25017	0.0659627	-18.9526	4.20247e-80	1.7844e-78	1635.32	1259.42	FB			g11152	213.412	-0.086988	0.175798	-0.494819	0.620728	0.7903	8.35245	8.57094	NOBIAS		mRNA.Sphaerotrichia_firma-F_contig1135.1.2	2478.47	0.256059	0.134102	1.90943	0.0562065	0.112958	138.059	172.881	NOBIAS
g11245	30.2151	1.54139	0.677753	2.27427	0.0229497	0.0682191	0.122952	0.565409	NOBIAS			Des.1113	552.785	-0.864843	0.113289	-7.63396	2.27653e-14	1.51461e-13	22.104	22.2966	NOBIAS			g11153	346.193	0.0588213	0.209322	0.281008	0.778704	0.889851	40.0783	46.0214	NOBIAS		mRNA.Sphaerotrichia_firma-F_contig14671.2.1	153.306	-1.19119	0.25431	-4.684	2.81333e-06	1.90439e-05	138.021	64.3235	FB
g11246	123.564	-0.204701	0.416275	-0.491745	0.622899	0.7756	4.279	5.53516	NOBIAS			Des.11130	51.7956	0.234152	0.356182	0.657394	0.510928	0.634741	0.592898	1.28124	NOBIAS			g11154	1255.86	0.184827	0.0970849	1.90377	0.0569405	0.159134	144.119	180.828	NOBIAS		mRNA.Sphaerotrichia_firma-F_contig16831.1.1	1850.44	0.147694	0.188053	0.785385	0.432228	0.548257	137.902	160.655	NOBIAS
g11248	1.26189	-0.0548822	1.59361	-0.0344389	0.972527	NA	0.609372	0.839916	NOBIAS			Des.11132	3016.76	0.0985966	0.0771546	1.27791	0.201281	0.30933	40.7759	80.0862	NOBIAS			g11155	1966.88	0.161966	0.154263	1.04994	0.293747	0.510108	65.1169	79.378	NOBIAS		mRNA.Sphaerotrichia_firma-F_contig806.4.1	11789.7	0.159855	0.191797	0.833461	0.404585	0.520782	137.841	157.756	NOBIAS
g1125	4.46785	0.37741	1.31121	0.287834	0.773474	0.876921	0.0564446	0.120569	NOBIAS			Des.11133	732.982	0.366668	0.120628	3.03966	0.00236847	0.00580696	26.0308	61.9919	NOBIAS			g11156	217.569	0.277321	0.22139	1.25263	0.21034	0.410474	8.15344	10.7298	NOBIAS		mRNA.Sphaerotrichia_firma-F_contig2200.2.1	6835.06	-0.1437	0.123888	-1.15991	0.246084	0.357296	137.803	129.193	NOBIAS
g11250	492.792	0.506228	0.281371	1.79915	0.0719957	0.170939	2.323	5.04528	NOBIAS			Des.11134	0.849783	-0.893738	0.648158	-1.37889	0.167929	NA	0.0667032	0	NOBIAS			g11157	59.1594	-0.0455047	0.292447	-0.1556	0.876348	0.942456	7.18676	7.68856	NOBIAS		mRNA.Sphaerotrichia_firma-F_contig1807.3.4	15776	-0.649707	0.227365	-2.85755	0.0042693	0.0128856	137.563	90.9517	NOBIAS
g11251	412.332	-0.525117	0.291428	-1.80188	0.071565	0.170377	7.34636	7.66766	NOBIAS			Des.11135	0.775075	0.725698	0.679632	1.06778	0.28562	NA	0	0.10241	NOBIAS			g11158	22.4492	-0.615845	0.475942	-1.29395	0.195683	0.391247	0.728097	0.480834	NOBIAS		mRNA.Sphaerotrichia_firma-F_contig6226.5.2	3798.19	-1.2259	0.170607	-7.18548	6.69735e-13	1.21935e-11	137.478	60.4241	FB
g11252	24.3796	5.13067	1.11051	4.6201	3.8355e-06	3.24555e-05	0.00684355	0.748547	MB			Des.11136	1076.05	1.79642	0.132092	13.5998	4.01358e-42	7.29198e-41	13.428	87.273	MB			g11159	1341.46	-0.0175783	0.0718202	-0.244754	0.806647	0.90698	38.7997	41.3819	NOBIAS		mRNA.Sphaerotrichia_firma-F_contig805.6.3	5691.56	-0.450715	0.227936	-1.97738	0.0479991	0.0992795	137.474	102.776	NOBIAS
g11253	61.0009	7.34459	1.20761	6.0819	1.18767e-09	1.99586e-08	0	3.88911	MB			Des.11137	8244.37	-0.774274	0.0636967	-12.1556	5.35439e-34	7.89372e-33	144	153.855	NOBIAS			g1116	136.914	-0.0860085	0.20109	-0.427712	0.668861	0.82169	3.22325	3.30712	NOBIAS		mRNA.Sphaerotrichia_firma-F_contig38018.1.1	704.483	-2.04657	0.206769	-9.89785	4.25313e-23	1.85246e-21	137.279	34.9519	FB
g11254	118.805	0.22349	0.383095	0.583381	0.559637	0.728823	37.5934	69.6047	NOBIAS			Des.11138	236.405	-0.307068	0.151001	-2.03355	0.0419968	0.0800197	8.42544	12.5297	NOBIAS			g11160	0	NA	NA	NA	NA	NA	0.0145707	0	NOBIAS		mRNA.Sphaerotrichia-firma-M_Contig253.16.1	2631.75	-0.97819	0.260687	-3.75235	0.000175183	0.000783736	137.255	72.0808	NOBIAS
g11255	219.335	8.97073	1.12384	7.98222	1.4373e-15	6.57957e-14	0	19.2223	MB			Des.1114	1095.65	-0.663552	0.0929942	-7.13542	9.64927e-13	5.78803e-12	20.2904	23.4807	NOBIAS			g11162	0.188566	0.0895619	0.36097	0.248115	0.804046	NA	0	0.0245312	NOBIAS		mRNA.Sphaerotrichia_firma-F_contig9846.7.1	189.193	-0.405242	0.225724	-1.7953	0.0726066	0.138923	137.193	109.712	NOBIAS
g11256	6.75248	4.22508	1.44209	2.92983	0.00339151	0.0134338	0	0.240796	MB			Des.11140	144.823	-0.309809	0.189795	-1.63234	0.102608	0.174902	3.82432	5.65583	NOBIAS			g11164	355.376	1.00082	0.135811	7.36922	1.71633e-13	1.96063e-12	16.5208	36.5544	MB		mRNA.Sphaerotrichia_firma-F_contig14753.2.1	3199.99	-0.860776	0.266992	-3.22398	0.00126424	0.00449422	137.192	77.4238	NOBIAS
g1126	0.363616	-0.64242	1.45701	-0.440918	0.659272	NA	0.0430504	0	NOBIAS			Des.11141	108.423	-2.34606	0.558467	-4.20089	2.65868e-05	8.55806e-05	10.3742	2.73587	FB			g11167	3662.34	-0.173826	0.0702178	-2.47553	0.013304	0.0491	171.409	166.269	NOBIAS		mRNA.Sphaerotrichia-firma-M_Contig13041.1.1	1574.58	-0.416372	0.21179	-1.96597	0.0493024	0.101519	136.771	107.309	NOBIAS
g11260	17.9314	1.89973	0.843535	2.2521	0.0243159	0.0716558	0.864558	5.36132	NOBIAS			Des.11142	0.123384	-0.0181503	0.504193	-0.0359988	0.971283	NA	0	0.0183471	NOBIAS			g11168	16.6199	-0.105374	0.410059	-0.256972	0.7972	0.902003	0.202619	0.201227	NOBIAS		mRNA.Sphaerotrichia_firma-F_contig14052.1.3	3895.89	-2.75317	0.156766	-17.5623	4.78934e-69	1.21542e-66	136.657	20.7433	FB
g11263	5880.82	-0.965066	0.302068	-3.19486	0.00139898	0.00619552	90.4571	68.2785	NOBIAS			Des.11143	0.193647	0.0781508	0.505006	0.154752	0.877017	NA	0	0.0223352	NOBIAS			g1117	783.575	-0.0574109	0.126472	-0.45394	0.649872	0.808601	6.80127	6.90571	NOBIAS		mRNA.Sphaerotrichia_firma-F_contig6291.6.1	473.369	0.0535096	0.208412	0.256749	0.797372	0.859017	136.584	152.393	NOBIAS
g11264	103.842	0.446328	0.42007	1.06251	0.288005	0.474203	0.646516	1.34716	NOBIAS			Des.11144	0.215742	0.0918657	0.505213	0.181836	0.855712	NA	0	0.0397961	NOBIAS			g11170	19.6232	-0.319397	0.415103	-0.769441	0.441632	0.649007	0.344695	0.282842	NOBIAS		mRNA.Sphaerotrichia-firma-M_Contig1285.3.6	10465	0.369427	0.171486	2.15427	0.031219	0.0695875	136.53	183.725	NOBIAS
g11265	4.58541	-0.14287	1.33932	-0.106673	0.915048	0.955085	0.49311	0.760842	NOBIAS			Des.11145	12.6015	-0.313722	0.554051	-0.566233	0.571235	0.687003	0.289658	0.401419	NOBIAS			g11171	12509.9	8.26486	0.228042	36.2427	1.29588e-287	3.41957e-285	1.88798	787.773	MB		mRNA.Sphaerotrichia_firma-F_contig1312.5.2	8983.66	0.439562	0.180917	2.42963	0.0151144	0.0380383	136.464	191.124	NOBIAS
g11266	18.9334	-0.654255	0.788929	-0.829295	0.406937	0.597163	23.9701	23.6221	NOBIAS			Des.11146	0.334563	-0.149824	0.515288	-0.290758	0.771236	NA	0.0152696	0.0114864	NOBIAS			g11173	3059.48	-0.095578	0.14967	-0.638593	0.523088	0.716011	317.681	328.97	NOBIAS		mRNA.Sphaerotrichia_firma-F_contig1080.6.1	1403	-0.061925	0.201611	-0.307151	0.758729	0.829227	135.946	136.652	NOBIAS
g11267	9.13617	4.69042	1.3985	3.3539	0.000796809	0.00377656	0	0.404321	MB			Des.11147	19.8776	-0.598352	0.584551	-1.02361	0.30602	0.430547	0.363675	0.388162	NOBIAS			g11174	745.668	-0.0574487	0.297662	-0.193	0.846959	0.927522	111.439	117.205	NOBIAS		mRNA.Sphaerotrichia-firma-M_Contig2228.4.1	1319.31	-0.612586	0.183097	-3.34569	0.000820774	0.00307837	135.942	93.1103	NOBIAS
g11268	0.22632	0.200301	1.45711	0.137464	0.890664	NA	0	0.547845	NOBIAS			Des.11148	667.562	-0.647483	0.107737	-6.00983	1.85723e-09	8.89917e-09	18.0344	21.107	NOBIAS			g11175	927.894	0.0837653	0.0888212	0.943078	0.345641	0.565875	73.6014	86.1258	NOBIAS		mRNA.Sphaerotrichia_firma-F_contig16802.2.1	5114.05	-0.557821	0.166511	-3.35007	0.000807923	0.00303658	135.876	95.9219	NOBIAS
g11269	285.923	-1.06543	0.319834	-3.33119	0.000864743	0.00405821	53.2514	37.8986	FB			Des.11149	36.3702	0.427138	0.375235	1.13832	0.254987	0.37339	1.33671	3.37851	NOBIAS			g11177	362.68	1.21915	0.19547	6.23701	4.4601e-10	4.37521e-09	11.1675	28.7998	MB		mRNA.Sphaerotrichia_firma-F_contig1928.1.1	1108.58	0.380911	0.178551	2.13335	0.0328961	0.0725225	135.815	187.726	NOBIAS
g1127	473.136	0.129692	0.263992	0.491272	0.623234	0.775664	13.1568	21.7499	NOBIAS			Des.1115	42.3268	-2.1896	0.337655	-6.48473	8.88907e-11	4.71354e-10	2.08603	0.774386	FB			g11178	182.148	0.393126	0.217342	1.80879	0.0704836	0.187002	11.3425	16.5324	NOBIAS		mRNA.Sphaerotrichia_firma-F_contig27275.2.1	520.309	-0.208606	0.201252	-1.03654	0.29995	0.415995	135.638	124.054	NOBIAS
g11270	0.363616	-0.64242	1.45701	-0.440918	0.659272	NA	2.06368	0	NOBIAS			Des.11151	1412.06	-0.436416	0.0813295	-5.36602	8.04917e-08	3.38728e-07	53.5699	72.6781	NOBIAS			g11179	0.377131	0.174643	0.36097	0.483817	0.628516	NA	0	0.0954195	NOBIAS		mRNA.Sphaerotrichia_firma-F_contig17701.1.1	896.991	0.496678	0.213663	2.32459	0.0200941	0.0483075	135.514	202.241	NOBIAS
g11271	0.816257	0.114691	1.53783	0.0745793	0.940549	NA	0.362046	0.781685	NOBIAS			Des.11152	181.892	0.289212	0.173204	1.66977	0.0949645	0.163371	16.9406	38.0481	NOBIAS			g1118	1023.56	0.020509	0.107085	0.191521	0.848118	0.928251	15.451	16.811	NOBIAS		mRNA.Sphaerotrichia_firma-F_contig3020.5.1	9921.24	-0.189381	0.20243	-0.935538	0.349511	0.466628	135.424	123.162	NOBIAS
g11272	104.584	6.63031	0.868455	7.6346	2.2652e-14	8.46269e-13	0.0190605	4.53277	MB			Des.11153	953.655	-0.117579	0.0956801	-1.22888	0.219117	0.330689	31.8818	54.0817	NOBIAS			g11180	27.9447	0.0909759	0.384992	0.236306	0.813195	0.910188	1.48617	1.72819	NOBIAS		mRNA.Sphaerotrichia_firma-F_contig1326.9.2	5064.2	-0.054757	0.169335	-0.323365	0.746419	0.820089	135.355	134.169	NOBIAS
g11273	59.1895	0.349846	0.526106	0.664972	0.506068	0.685396	0.462191	0.887096	NOBIAS			Des.11154	5421.64	-0.481645	0.0947393	-5.0839	3.69771e-07	1.45105e-06	174.863	229.346	NOBIAS			g11181	409.075	-0.0724676	0.177416	-0.408462	0.682935	0.831163	15.0243	15.5003	NOBIAS		mRNA.Sphaerotrichia-firma-M_Contig3501.4.1	5367.5	0.0942163	0.170096	0.553902	0.579646	0.683861	135.063	148.617	NOBIAS
g11274	1049.1	0.246415	0.315006	0.782255	0.434064	0.622068	59.3312	111.551	NOBIAS			Des.11155	26.8439	-0.700641	0.41656	-1.68197	0.0925749	0.159988	0.498386	0.521089	NOBIAS			g11182	2.27012	-0.342026	0.627126	-0.545386	0.585488	0.763182	0.161832	0.0982583	NOBIAS		mRNA.Sphaerotrichia_firma-F_contig20891.2.1	4491.52	-0.169415	0.147128	-1.15148	0.249535	0.361114	135.005	124.104	NOBIAS
g11275	28.9324	-0.92222	0.662893	-1.3912	0.164164	0.318772	0.429275	0.331661	NOBIAS			Des.11156	2960.04	0.113772	0.0725597	1.56798	0.116887	0.19568	40.2223	80.0025	NOBIAS			g11183	532.251	0.165481	0.130213	1.27085	0.203782	0.402499	3.4403	4.06756	NOBIAS		mRNA.Sphaerotrichia_firma-F_contig267.11.1	13614.1	0.729532	0.240656	3.03143	0.00243397	0.00791899	134.741	231.857	NOBIAS
g11276	900.446	-0.566296	0.252871	-2.23946	0.0251257	0.0735508	26.2357	26.4661	NOBIAS			Des.11157	30.0793	-1.11956	0.765133	-1.46322	0.143408	0.232459	1.07823	0.442362	NOBIAS			g11185	2.50755	1.427	0.631844	2.25847	0.0239166	0.0792653	0.00669439	0.0716302	NOBIAS		mRNA.Sphaerotrichia_firma-F_contig20560.1.2	1712.93	-0.11659	0.229717	-0.507538	0.611777	0.710413	134.701	128.658	NOBIAS
g11277	12.0887	1.76955	1.10167	1.60624	0.108221	0.233682	0.190352	1.14115	NOBIAS			Des.11158	1180.12	0.293857	0.0963324	3.05045	0.00228502	0.00561572	19.4273	43.8025	NOBIAS			g11186	1.01258	0.345864	0.592919	0.583323	0.559676	NA	0.0144808	0.0371431	NOBIAS		mRNA.Sphaerotrichia_firma-F_contig1176.3.2	5818.4	-0.139815	0.122384	-1.14243	0.253277	0.365117	134.421	126.846	NOBIAS
g11278	16.7882	0.902688	0.983386	0.917939	0.358651	0.550006	0.419083	1.21508	NOBIAS			Des.11159	51.0927	0.957725	0.344606	2.77919	0.00544948	0.0125164	1.66375	6.45522	NOBIAS			g11188	529.002	0.0702153	0.164732	0.426239	0.669934	0.822374	10.8227	12.2287	NOBIAS		mRNA.Sphaerotrichia_firma-F_contig2178.4.1	3788.88	-0.170949	0.14556	-1.17443	0.240224	0.351433	134.399	124.332	NOBIAS
g1128	17595.2	0.509834	0.235013	2.16939	0.0300531	0.085093	187.306	406.423	NOBIAS			Des.1116	2455.35	-0.192538	0.0807354	-2.3848	0.0170883	0.0355141	95.1733	153.07	NOBIAS			g11189	161.303	-0.112494	0.19445	-0.578526	0.562909	0.74561	8.97651	9.10386	NOBIAS		mRNA.Sphaerotrichia_firma-F_contig8202.1.2	7010.11	-0.313656	0.201518	-1.55647	0.119597	0.205455	134.315	111.77	NOBIAS
g11281	537.963	0.745241	0.260924	2.85617	0.00428791	0.0164896	5.18395	13.2264	NOBIAS			Des.11160	1.38563	-0.695704	0.720521	-0.965556	0.334267	NA	0.107652	0.0390663	NOBIAS			g1119	857.905	0.0476569	0.108119	0.440784	0.65937	0.815574	2.85979	3.13796	NOBIAS		mRNA.Sphaerotrichia_firma-F_contig5870.4.1	2740.4	-0.861987	0.492088	-1.75169	0.0798267	0.149427	134.263	74.6342	NOBIAS
g11282	1976.44	0.473347	0.248883	1.90189	0.0571858	0.142866	25.4587	53.3398	NOBIAS			Des.11161	674.73	0.509937	0.128827	3.9583	7.54844e-05	0.000229551	9.84139	26.0035	NOBIAS			g11190	327.873	0.0366274	0.166114	0.220496	0.825485	0.916018	11.818	13.2609	NOBIAS		mRNA.Sphaerotrichia_firma-F_contig13.19.1	1706.66	0.622234	0.126148	4.93258	8.1151e-07	6.1148e-06	133.767	217.141	NOBIAS
g11284	12.9712	5.20879	1.35113	3.85513	0.000115666	0.000684609	0	1.85939	MB			Des.11163	67.4852	-1.36215	0.298656	-4.56095	5.09228e-06	1.7747e-05	5.45102	3.79829	FB			g11191	7.65644	-0.396496	0.560364	-0.707569	0.479213	0.678259	0.469596	0.350456	NOBIAS		mRNA.Sphaerotrichia_firma-F_contig2600.1.1	8971.21	0.133007	0.12312	1.0803	0.280008	0.394975	133.698	151.707	NOBIAS
g11285	35.7402	4.71297	0.893251	5.2762	1.31889e-07	1.50462e-06	0.0358219	2.01997	MB			Des.11164	867.316	-1.87804	0.116826	-16.0755	3.78827e-58	1.02746e-56	30.1271	14.9179	FB			g11192	656.664	0.07988	0.13959	0.572247	0.567154	0.749053	5.74275	6.46638	NOBIAS		mRNA.Sphaerotrichia_firma-F_contig571.7.2	8565.83	0.0538698	0.198234	0.271748	0.785816	0.850149	133.651	143.028	NOBIAS
g11286	190.245	-0.801503	0.404587	-1.98104	0.0475869	0.122941	29.6935	25.6795	NOBIAS			Des.11165	5.02475	0.872834	0.716585	1.21805	0.223206	0.33503	0.0707027	0.327043	NOBIAS			g11193	351.89	-0.141585	0.126188	-1.12201	0.261857	0.473207	18.6166	18.4512	NOBIAS		mRNA.Sphaerotrichia_firma-F_contig110.14.1	3785.96	0.138045	0.172625	0.799679	0.423897	0.539528	133.6	152.54	NOBIAS
g11287	141.476	-0.520252	0.422941	-1.23008	0.218666	0.391322	5.77896	6.08284	NOBIAS			Des.11166	429.635	-0.0109339	0.117933	-0.0927132	0.926131	0.954158	14.4213	26.2805	NOBIAS			g11194	2507.35	-0.0973306	0.0736362	-1.32178	0.186243	0.377665	35.0824	34.9948	NOBIAS		mRNA.Sphaerotrichia_firma-F_contig818.2.1	8166.6	-0.829607	0.283458	-2.92674	0.0034254	0.0106301	133.319	75.6603	NOBIAS
g11288	0.22632	0.200301	1.45711	0.137464	0.890664	NA	0	1.57389	NOBIAS			Des.11168	2.90137	-0.660131	0.759632	-0.869014	0.384839	0.51486	0.10885	0.0859305	NOBIAS			g11195	99.3445	-0.490164	0.43109	-1.13703	0.255525	0.466306	8.45151	6.16066	NOBIAS		mRNA.Sphaerotrichia-firma-M_Contig1919.8.1	709.228	-0.321531	0.203867	-1.57716	0.114759	0.199216	133.302	113.286	NOBIAS
g1129	1.73176	2.07314	1.60249	1.2937	0.195769	NA	0	11.023	NOBIAS			Des.1117	10.523	-0.314087	0.586435	-0.535587	0.592244	0.704984	0.349652	0.471784	NOBIAS			g11196	123.811	0.381128	0.363243	1.04924	0.294069	0.510215	4.01272	5.87588	NOBIAS		mRNA.Sphaerotrichia_firma-F_contig4158.1.2	1151.39	-0.12647	0.230214	-0.549358	0.58276	0.686265	133.276	128.177	NOBIAS
g11290	0.159889	0.197912	1.45707	0.135829	0.891957	NA	0	0.0172165	NOBIAS			Des.11170	507.467	-0.59844	0.120747	-4.95616	7.19015e-07	2.74368e-06	26.1789	31.6617	NOBIAS			g11197	2154.69	0.374444	0.279369	1.34032	0.180141	0.368779	28.2014	39.3041	NOBIAS		mRNA.Sphaerotrichia_firma-F_contig1194.3.1	16465.8	0.111951	0.129882	0.861946	0.388717	0.505194	133.271	148.935	NOBIAS
g11291	13.3726	0.17598	0.959291	0.183448	0.854446	0.923852	2.14962	3.38655	NOBIAS			Des.11171	172.535	-0.791553	0.211173	-3.74837	0.000177991	0.000519269	4.24503	4.50369	NOBIAS			g11199	3183.85	0.398552	0.172364	2.31227	0.0207627	0.0706403	107.376	153.879	NOBIAS		mRNA.Sphaerotrichia_firma-F_contig35315.2.1	137.63	-2.48127	0.26019	-9.53638	1.47912e-21	5.79301e-20	133.262	24.9667	FB
g11292	3872.17	-2.29432	0.24939	-9.19972	3.58881e-20	2.99925e-18	365.433	111.096	FB			Des.11173	781.275	-1.06069	0.121175	-8.75341	2.07006e-18	1.71051e-17	26.741	23.3745	FB			g112	1.15827	-0.412308	0.604653	-0.681892	0.495307	NA	0.153097	0.0951113	NOBIAS		mRNA.Sphaerotrichia_firma-F_contig6211.1.8	6194.02	-0.543272	0.184812	-2.93959	0.00328642	0.0102333	133.168	94.3229	NOBIAS
g11293	29.2837	-0.835925	0.68721	-1.2164	0.223831	0.397786	1.9725	1.6547	NOBIAS			Des.11174	127.539	-1.34534	0.299126	-4.49758	6.87324e-06	2.36342e-05	12.6002	8.57786	FB			g1120	289.688	0.0969178	0.134187	0.72226	0.470135	0.671025	1.05615	1.19934	NOBIAS		mRNA.Sphaerotrichia_firma-F_contig137.14.2	7556.73	-0.306876	0.24152	-1.27061	0.203869	0.312174	133.157	110.941	NOBIAS
g11295	19.802	0.386286	0.774188	0.498957	0.61781	0.772028	0.622884	1.25759	NOBIAS			Des.11175	6.19608	0.324788	0.662332	0.49037	0.623872	0.731956	0.119453	0.296053	NOBIAS			g11200	295.637	-0.274945	0.125572	-2.18954	0.0285578	0.0914764	17.3867	15.6718	NOBIAS		mRNA.Sphaerotrichia_firma-F_contig262.17.1	345.551	0.356215	0.193574	1.8402	0.065739	0.127953	133.126	181.582	NOBIAS
g11296	54.992	-1.08349	0.508916	-2.12901	0.0332534	0.0924235	3.40509	2.41222	NOBIAS			Des.11176	0.892712	0.273128	0.677031	0.40342	0.686639	NA	0.0150997	0.0482564	NOBIAS			g11201	907.722	8.70175	0.374239	23.2519	1.36235e-119	1.05116e-117	0.0102984	12.9374	MB		mRNA.Sphaerotrichia_firma-F_contig16327.1.1	1299.38	-0.282881	0.151013	-1.87323	0.0610368	0.120762	132.675	115.058	NOBIAS
g11298	2.57177	-0.371461	1.49265	-0.24886	0.803469	0.894885	0.258147	0.242887	NOBIAS			Des.11177	687.38	1.36231	0.115874	11.7568	6.51905e-32	9.002e-31	5.06695	24.0331	MB			g11202	682.47	2.6345	0.264848	9.94722	2.59332e-23	3.99256e-22	4.14587	29.4227	MB		mRNA.Sphaerotrichia-firma-M_Contig12283.1.1	1374.34	0.288134	0.152641	1.88766	0.0590715	0.117453	132.543	171.048	NOBIAS
g11299	29.3174	1.16331	0.672399	1.7301	0.083613	0.192059	0.76983	2.70648	NOBIAS			Des.11178	149.091	-2.28062	0.204185	-11.1694	5.75751e-29	7.23647e-28	7.9653	2.92293	FB			g11203	199.832	-0.155971	0.171214	-0.910971	0.362311	0.581832	17.3803	17.137	NOBIAS		mRNA.Sphaerotrichia-firma-M_Contig4992.1.1	430.221	0.120386	0.163937	0.734344	0.462739	0.577267	132.349	153.753	NOBIAS
g11300	1.41063	-0.790455	1.60022	-0.493965	0.621331	NA	0.0424923	0.0220164	NOBIAS			Des.11179	966.898	0.139586	0.0932233	1.49733	0.134308	0.220259	42.0217	78.7535	NOBIAS			g11205	3458.6	-0.163328	0.159884	-1.02154	0.306997	0.525121	410.151	403.677	NOBIAS		mRNA.Sphaerotrichia_firma-F_contig6126.1.1	1848.28	0.968417	0.187359	5.16879	2.3562e-07	1.95916e-06	132.291	275.706	NOBIAS
g11304	2.85051	-1.02572	1.45987	-0.702613	0.482297	0.665412	6.53412	3.23159	NOBIAS			Des.1118	17.5244	-0.196965	0.474898	-0.414752	0.678323	0.776391	0.330275	0.503501	NOBIAS			g11206	3801.01	-0.115818	0.174488	-0.663761	0.506843	0.702079	99.2433	97.6953	NOBIAS		mRNA.Sphaerotrichia_firma-F_contig32142.1.1	193.071	1.26726	0.281629	4.49973	6.80393e-06	4.24307e-05	132.214	340.549	MB
g11305	1373.4	0.631504	0.267112	2.36419	0.0180695	0.0560914	47.5485	114.292	NOBIAS			Des.11180	5.21265	-2.23729	0.717938	-3.11628	0.00183149	0.00457549	0.164598	0.0265063	FB			g11208	556.269	0.00560974	0.207631	0.0270178	0.978446	0.990965	51.8886	57.819	NOBIAS		mRNA.Sphaerotrichia_firma-F_contig3366.3.1	9386.28	-0.212584	0.189062	-1.12441	0.260839	0.374002	132.209	117.92	NOBIAS
g11306	1.16143	-1.00199	1.60257	-0.625239	0.531814	NA	5.35949	1.70903	NOBIAS			Des.11181	1945.72	-1.25339	0.0827652	-15.1439	8.31783e-52	1.99364e-50	36.0281	27.7202	FB			g11209	481.092	-0.527627	0.22151	-2.38195	0.017221	0.0607687	19.1315	14.2547	NOBIAS		mRNA.Sphaerotrichia_firma-F_contig931.6.1	3694.24	-0.371934	0.203372	-1.82883	0.0674249	0.130647	132.166	105.631	NOBIAS
g11312	1662.28	0.367763	0.242409	1.51712	0.129237	0.266632	7.8257	15.2014	NOBIAS			Des.11182	13.3954	0.884239	0.551157	1.60433	0.108641	0.18372	0.134153	0.481452	NOBIAS			g1121	3749.33	-0.0342631	0.0672244	-0.509682	0.610274	0.782199	51.792	54.0618	NOBIAS		mRNA.Sphaerotrichia-firma-M_Contig29553.1.1	86.4787	-0.524372	0.331756	-1.5806	0.11397	0.198157	132.155	96.3115	NOBIAS
g11313	352.23	-0.686893	0.311969	-2.2018	0.0276798	0.0794154	44.6585	42.2054	NOBIAS			Des.11183	3540.5	-1.29286	0.0687242	-18.8123	5.98519e-79	2.46742e-77	363.652	272.166	FB			g11210	10421	-0.828105	0.174751	-4.73877	2.15022e-06	1.60828e-05	554.176	333.399	NOBIAS		mRNA.Sphaerotrichia_firma-F_contig9079.1.2	5738.76	0.119175	0.165413	0.720473	0.471234	0.585657	131.963	148.635	NOBIAS
g11314	36.1645	4.75805	0.89042	5.3436	9.1118e-08	1.07126e-06	0.0265155	1.53425	MB			Des.11184	1814.42	-0.248941	0.0875513	-2.84338	0.00446381	0.0103871	64.5009	99.5917	NOBIAS			g11211	34.0133	0.342386	0.460212	0.743975	0.456892	0.661353	0.665495	0.93766	NOBIAS		mRNA.Sphaerotrichia-firma-M_Contig3953.2.1	4803.87	0.121439	0.14783	0.821481	0.411372	0.527118	131.723	148.834	NOBIAS
g11315	150.514	0.924678	0.355819	2.59873	0.00935691	0.0323008	0.379246	1.09757	NOBIAS			Des.11185	1.10826	-0.427961	0.724728	-0.590513	0.554847	NA	0.0306159	0.0218826	NOBIAS			g11212	18.2624	0.972494	0.477427	2.03695	0.0416553	0.123839	0.800824	1.9414	NOBIAS		mRNA.Sphaerotrichia-firma-M_Contig8953.1.2	7663.12	0.15442	0.175402	0.880374	0.378657	0.495016	131.473	151.566	NOBIAS
g11316	39.6691	-0.560141	0.575571	-0.973193	0.330457	0.520046	0.83451	0.849785	NOBIAS			Des.11186	9.31904	-0.859617	0.578691	-1.48545	0.137424	0.22446	0.339982	0.301629	NOBIAS			g11213	28.8499	0.385915	0.402397	0.959039	0.337539	0.557727	1.89437	2.86638	NOBIAS		mRNA.Sphaerotrichia_firma-F_contig2240.5.1	1530.39	-0.0917848	0.260435	-0.352428	0.724517	0.802867	131.47	129.049	NOBIAS
g11317	24.5608	-0.945274	0.953582	-0.991287	0.321545	0.510285	24.9572	19.0866	NOBIAS			Des.11187	2324.57	-1.16088	0.0812794	-14.2825	2.81163e-46	5.76409e-45	83.9456	68.8055	FB			g11214	317.387	-0.154763	0.134072	-1.15432	0.248368	0.458115	5.11562	4.89432	NOBIAS		mRNA.Sphaerotrichia_firma-F_contig1581.2.1	15547.2	-0.361159	0.194981	-1.85228	0.0639862	0.125344	131.416	106.152	NOBIAS
g11318	5.30554	2.77719	1.39202	1.99508	0.0460347	0.119856	0.12306	3.48046	NOBIAS			Des.11188	1.96358	0.622672	0.750347	0.829845	0.406626	0.536412	0.0103438	0.0729118	NOBIAS			g11215	1916.65	-0.185686	0.107857	-1.72159	0.085143	0.215124	34.4829	32.4889	NOBIAS		mRNA.Sphaerotrichia_firma-F_contig9093.2.1	2103.06	0.0438216	0.130992	0.334535	0.737976	0.813612	131.299	142.849	NOBIAS
g11319	83.3491	6.89239	0.995739	6.92189	4.45652e-12	1.17468e-10	0.00343958	1.43736	MB			Des.11189	806.661	-0.392097	0.117218	-3.34502	0.000822769	0.00217076	26.1901	36.481	NOBIAS			g11216	1478.7	-0.124587	0.236693	-0.526366	0.598634	0.77344	92.2439	92.0029	NOBIAS		mRNA.Sphaerotrichia_firma-F_contig11697.4.2	4190.53	-0.0449693	0.165393	-0.271893	0.785704	0.850103	130.887	131.787	NOBIAS
g11321	191.994	-1.46373	0.383766	-3.81413	0.000136663	0.000796884	6.17167	3.28532	FB			Des.11189.1.5c70114c	85.4664	0.992094	0.319229	3.10778	0.00188496	0.00470287	1.46472	5.50989	NOBIAS			g11217	1833.12	2.33092	0.1759	13.2514	4.42972e-40	9.20405e-39	13.6127	75.9325	MB		mRNA.Sphaerotrichia_firma-F_contig8793.1.1	392.589	0.273247	0.212836	1.28384	0.199198	0.307667	130.84	169.687	NOBIAS
g11322	103.09	-0.234369	0.409852	-0.571838	0.567432	0.733927	5.88419	7.46989	NOBIAS			Des.11190	2038.29	-0.474062	0.0823828	-5.75437	8.69638e-09	3.98992e-08	60.7214	80.3363	NOBIAS			g11218	4.19925	2.19196	0.635482	3.44928	0.000562075	0.00296759	0	0.195516	MB		mRNA.Sphaerotrichia-firma-M_Contig6225.5.1	1184.04	-0.0946448	0.135165	-0.700217	0.483792	0.597236	130.617	128.921	NOBIAS
g11323	0.159889	0.197912	1.45707	0.135829	0.891957	NA	0	0.0145883	NOBIAS			Des.11191	5.02857	-0.375551	0.688787	-0.545235	0.585592	0.699711	0.199033	0.268655	NOBIAS			g11219	1.28161	0.235063	0.597478	0.393426	0.694005	NA	0.0796736	0.125791	NOBIAS		mRNA.Sphaerotrichia-firma-M_Contig7998.1.1	2293.1	-0.47583	0.149572	-3.18127	0.00146632	0.00509677	130.481	98.1739	NOBIAS
g11325	0.452641	0.604703	1.46611	0.412454	0.680007	NA	0	0.27676	NOBIAS			Des.11192	502.155	-0.199889	0.130763	-1.52864	0.126355	0.209121	18.3572	29.263	NOBIAS			g1122	1312.8	0.108829	0.084808	1.28324	0.199407	0.396529	144.941	173.342	NOBIAS		mRNA.Sphaerotrichia-firma-M_Contig13120.1.1	742.052	-1.57009	0.165907	-9.46373	2.97164e-21	1.14403e-19	129.996	46.1408	FB
g11327	20.4459	-0.0362218	0.758312	-0.0477663	0.961902	0.979868	4.82899	7.62253	NOBIAS			Des.11193	5.12177	-0.185431	0.709558	-0.261333	0.793836	0.863365	0.117678	0.177418	NOBIAS			g11220	77.918	-0.124005	0.266493	-0.465322	0.641701	0.803588	10.8309	10.5919	NOBIAS		mRNA.Sphaerotrichia_firma-F_contig14304.1.2	8368.9	0.17833	0.204939	0.870158	0.384214	0.500492	129.947	153.831	NOBIAS
g11328	51.9213	-0.15795	0.522785	-0.302133	0.762551	0.870709	2.13517	2.88351	NOBIAS			Des.11195	1771.97	0.364104	0.0804413	4.52633	6.00156e-06	2.07755e-05	16.0144	37.8843	NOBIAS			g11221	356.515	0.344184	0.167555	2.05415	0.039961	0.119774	53.4481	74.4855	NOBIAS		mRNA.Sphaerotrichia_firma-F_contig14419.2.1	4556.16	0.0461673	0.161252	0.286305	0.774645	0.841689	129.926	140.31	NOBIAS
g11329	0.61253	0.795472	1.48836	0.534463	0.593021	NA	0	0.126545	NOBIAS			Des.11195.1.5c70114c	255.283	-0.705011	0.746615	-0.944276	0.345028	0.473673	4.32641	2.15357	NOBIAS			g11222	84.2049	0.799943	0.242645	3.29676	0.000978065	0.00491627	4.12641	8.045	NOBIAS		mRNA.Sphaerotrichia_firma-F_contig16263.2.1	530.344	0.0421316	0.204506	0.206016	0.836778	0.886258	129.556	140.811	NOBIAS
g1133	1071.6	-4.40635	0.276325	-15.9463	3.02371e-57	4.55623e-54	107.868	7.52285	FB			Des.11196	1004.67	-0.432148	0.091301	-4.73322	2.20983e-06	7.95832e-06	33.8361	46.0718	NOBIAS			g11224	2432.22	0.174261	0.147667	1.1801	0.237961	0.444964	52.2394	63.5645	NOBIAS		mRNA.Sphaerotrichia_firma-F_contig6935.2.3	6217.79	-0.0516022	0.166117	-0.310638	0.756076	0.827551	129.439	130.255	NOBIAS
g11331	140.343	-0.667539	0.382927	-1.74325	0.0812897	0.187772	2.13124	2.03417	NOBIAS			Des.11197	5.67229	-0.0378506	0.662526	-0.0571308	0.954441	0.972542	0.136305	0.234192	NOBIAS			g11226	568.034	1.81762	0.213629	8.5083	1.76509e-17	2.32886e-16	10.8691	43.9494	MB		mRNA.Sphaerotrichia_firma-F_contig213.20.1	11795.7	-0.0953467	0.218777	-0.435816	0.66297	0.753086	129.418	123.488	NOBIAS
g11332	58.3837	0.232993	0.512764	0.454387	0.64955	0.794554	0.487309	0.881158	NOBIAS			Des.11198	1407.38	0.0785307	0.111277	0.705725	0.480359	0.606247	50.3084	97.8641	NOBIAS			g11227	0.156987	-0.0806009	0.36097	-0.22329	0.82331	NA	0.00608247	0	NOBIAS		mRNA.Sphaerotrichia_firma-F_contig14396.1.1	1968.25	-0.439209	0.243824	-1.80134	0.0716499	0.137399	129.358	99.1559	NOBIAS
g11333	157.549	0.223454	0.361434	0.618241	0.536416	0.710949	0.689986	1.21583	NOBIAS			Des.11199	1.63191	-0.392982	0.729812	-0.53847	0.590253	NA	0.145379	0.112369	NOBIAS			g11228	480.051	0.123673	0.225773	0.547776	0.583846	0.762171	78.9524	95.1307	NOBIAS		mRNA.Sphaerotrichia-firma-M_Contig9281.1.7	9433.76	-0.345825	0.213997	-1.61603	0.106088	0.187414	129.335	104.836	NOBIAS
g11334	143.971	-0.407848	0.369037	-1.10517	0.269087	0.451525	2.2133	2.50945	NOBIAS			Des.1120	1543.46	0.428237	0.0986126	4.34262	1.40795e-05	4.67819e-05	43.2056	107.098	NOBIAS			g11229	935.982	-0.181188	0.146765	-1.23454	0.217	0.418773	56.2655	54.2506	NOBIAS		mRNA.Sphaerotrichia_firma-F_contig3849.4.1	3942.14	0.434582	0.218781	1.98638	0.046991	0.0975107	128.855	183.947	NOBIAS
g11335	127.719	-1.18815	0.409573	-2.90096	0.00372023	0.0145604	14.4785	9.39343	FB			Des.11200	5014.07	-0.348104	0.0801943	-4.34076	1.41991e-05	4.71653e-05	87.5875	126.433	NOBIAS			g1123	2160.11	-0.03148	0.106068	-0.29679	0.766627	0.882668	23.0113	23.9342	NOBIAS		mRNA.Sphaerotrichia-firma-M_Contig1545.1.1	9652.3	-1.01031	0.198539	-5.08873	3.60465e-07	2.90776e-06	128.776	65.0401	FB
g11336	35.4247	1.01289	0.631496	1.60396	0.108723	0.234437	1.8376	5.94294	NOBIAS			Des.11201	14.4129	-0.139007	0.518206	-0.268246	0.78851	0.858659	0.412482	0.698737	NOBIAS			g11230	6713.7	0.183984	0.0985345	1.86721	0.0618727	0.169684	136.758	167.96	NOBIAS		mRNA.Sphaerotrichia-firma-M_Contig7786.2.1	901.233	0.010485	0.156783	0.0668759	0.94668	0.964125	128.769	137.38	NOBIAS
g11337	1161.83	-0.474419	0.23248	-2.04068	0.0412822	0.110066	13.7103	14.8699	NOBIAS			Des.11202	782.334	-0.449297	0.106825	-4.20592	2.60018e-05	8.38403e-05	16.1199	21.6858	NOBIAS			g11231	1111.16	-0.22677	0.204654	-1.10806	0.267834	0.480292	119.599	112.485	NOBIAS		mRNA.Sphaerotrichia_firma-F_contig4.7.1	2752.95	-0.51959	0.237129	-2.19117	0.0284394	0.0643985	128.689	94.927	NOBIAS
g11338	1763.13	-0.188317	0.250693	-0.751185	0.452541	0.638487	16.359	21.6073	NOBIAS			Des.11203	127.91	0.354325	0.235371	1.50539	0.132225	0.217587	1.45234	3.47483	NOBIAS			g11232	378.725	0.225187	0.148387	1.51756	0.129126	0.290483	10.0021	12.7354	NOBIAS		mRNA.Sphaerotrichia_firma-F_contig17548.1.1	1692.7	0.407341	0.310215	1.31309	0.189151	0.295526	128.486	181.656	NOBIAS
g11339	0.816257	0.114691	1.53783	0.0745793	0.940549	NA	0.919045	1.89167	NOBIAS			Des.11204	3954.29	-0.846806	0.0874995	-9.67785	3.74516e-22	3.71794e-21	149.689	152.271	NOBIAS			g11233	323.336	0.178615	0.188009	0.950032	0.342096	0.561884	16.3006	20.2546	NOBIAS		mRNA.Sphaerotrichia_firma-F_contig7.18.1	9862.1	-0.964248	0.219498	-4.39296	1.11816e-05	6.64325e-05	128.301	67.6292	NOBIAS
g1134	20.6755	-2.54189	0.859149	-2.95861	0.00309031	0.0123928	7.91726	2.07958	FB			Des.11204.1.5c70114c	48.3912	0.784782	0.464606	1.68914	0.0911934	0.157889	0.962604	3.22419	NOBIAS			g11234	1018.37	-0.0354807	0.111952	-0.316927	0.751299	0.873206	5.74851	5.97778	NOBIAS		mRNA.Sphaerotrichia_firma-F_contig42226.1.1	258.344	-0.545326	0.259068	-2.10495	0.0352956	0.0770678	128.248	94.6047	NOBIAS
g11340	0.159889	0.197912	1.45707	0.135829	0.891957	NA	0	0.561615	NOBIAS			Des.11205	27.3438	0.253675	0.417191	0.608055	0.543151	0.662404	0.607238	1.3142	NOBIAS			g11235	1.84273	0.148801	0.63522	0.234251	0.81479	0.910821	0.141395	0.19618	NOBIAS		mRNA.Sphaerotrichia_firma-F_contig6958.3.1	1445.46	-1.05407	0.150342	-7.01116	2.36342e-12	4.03697e-11	128.238	64.5316	FB
g11342	78.2736	2.31211	0.666506	3.469	0.000522397	0.00260148	0.0419316	0.330951	MB			Des.11206	1082.81	-0.354529	0.0995504	-3.5613	0.000369028	0.0010234	41.1741	58.9497	NOBIAS			g11236	0.470961	-0.23828	0.361678	-0.65882	0.510011	NA	0.0304864	0	NOBIAS		mRNA.Sphaerotrichia_firma-F_contig4980.6.2	8293.92	0.0540107	0.231513	0.233295	0.815533	0.871524	127.984	137.022	NOBIAS
g11343	13.2933	5.238	1.3512	3.87655	0.000105946	0.000632041	0	1.5286	MB			Des.11207	0.904933	-0.462137	0.706514	-0.654109	0.513042	NA	0.0295736	0.0196894	NOBIAS			g11237	234.332	1.16727	0.154015	7.57897	3.48315e-14	4.08867e-13	3.02769	7.35094	MB		mRNA.Sphaerotrichia_firma-F_contig159.2.1	17689.6	-0.237657	0.442469	-0.537114	0.591189	0.692934	127.923	114.373	NOBIAS
g11344	50.462	-0.346945	0.552985	-0.627403	0.530395	0.705866	0.438489	0.506514	NOBIAS			Des.11208	1336.83	0.362822	0.102737	3.53156	0.000413114	0.00113704	24.3897	57.7034	NOBIAS			g11238	1056.48	-0.32024	0.118291	-2.70723	0.00678479	0.027485	49.8591	43.5432	NOBIAS		mRNA.Sphaerotrichia-firma-M_Contig9709.1.1	436.317	-0.285847	0.205019	-1.39424	0.163244	0.262606	127.894	111.44	NOBIAS
g11346	11.6988	2.37981	1.11997	2.12489	0.0335957	0.0931714	3.38626	32.367	NOBIAS			Des.11209	0.832136	-0.528523	0.63784	-0.828613	0.407323	NA	0.287017	0.0855904	NOBIAS			g1124	404.33	-0.38967	0.163364	-2.38529	0.0170656	0.0602848	12.8373	10.5312	NOBIAS		mRNA.Sphaerotrichia_firma-F_contig12662.1.1	3645.78	0.213623	0.18935	1.12819	0.259239	0.372179	127.542	153.842	NOBIAS
g11348	1.15863	1.52453	1.59116	0.95813	0.337997	NA	0	0.465229	NOBIAS			Des.1121	4731.65	-0.870369	0.0990112	-8.7906	1.48757e-18	1.24005e-17	175.633	176.21	NOBIAS			g11240	282.614	0.0160226	0.174525	0.0918065	0.926852	0.966082	30.6602	34.0907	NOBIAS		mRNA.Sphaerotrichia_firma-F_contig7261.1.1	238.297	-0.331737	0.204942	-1.61869	0.105514	0.186519	127.473	107.448	NOBIAS
g11349	63.9022	-0.0477034	0.582709	-0.0818649	0.934754	0.965386	0.907011	1.27527	NOBIAS			Des.11210	4.86367	-0.312652	0.721283	-0.433467	0.664675	0.76494	0.131431	0.1608	NOBIAS			g11241	839.039	-0.0289298	0.203396	-0.142234	0.886895	0.947276	121.694	132.011	NOBIAS		mRNA.Sphaerotrichia-firma-M_Contig6111.2.1	2132.01	-0.920462	0.199468	-4.61459	3.93878e-06	2.58736e-05	127.24	70.6683	NOBIAS
g1135	37.0408	-0.17377	0.63525	-0.273546	0.784434	0.88257	60.4935	88.4381	NOBIAS			Des.11212	9.03904	-0.0208121	0.620533	-0.0335391	0.973245	0.983393	0.241066	0.417594	NOBIAS			g11242	2749.44	0.82349	0.100379	8.20378	2.32945e-16	2.96668e-15	574.587	1068.87	NOBIAS		mRNA.Sphaerotrichia_firma-F_contig14207.1.1	375.475	0.186551	0.270921	0.688582	0.491087	0.604082	127.101	154.132	NOBIAS
g11350	18.9073	-0.654293	0.792482	-0.825625	0.409017	0.599275	2.02403	1.83935	NOBIAS			Des.11213	7146.51	-1.00437	0.0729212	-13.7733	3.68953e-43	6.90235e-42	637.164	582.097	FB			g11243	3164.19	-0.0242171	0.0737975	-0.328157	0.742793	0.867831	269.459	293.216	NOBIAS		mRNA.Sphaerotrichia_firma-F_contig4500.4.1	6429.36	-5.43463	0.209177	-25.981	8.11676e-149	1.00932e-145	126.96	2.91304	FB
g11351	6057.6	1.35588	0.242105	5.60039	2.13868e-08	2.80432e-07	29.0382	112.028	MB			Des.11214	2248.15	0.00300707	0.0770366	0.0390343	0.968863	0.981159	36.0311	66.3678	NOBIAS			g11244	467.856	-0.283637	0.158326	-1.79148	0.0732171	0.192042	23.4196	20.9922	NOBIAS		mRNA.Sphaerotrichia_firma-F_contig4887.1.1	6394.43	0.250754	0.17372	1.44343	0.148899	0.245238	126.816	156.126	NOBIAS
g11352	7.93083	-0.654233	1.18124	-0.553851	0.579681	0.743434	6.72459	5.67764	NOBIAS			Des.11215	815.437	-1.2989	0.106692	-12.1743	4.25994e-34	6.30483e-33	57.9237	43.1767	FB			g11245	308.31	0.815441	0.139237	5.85648	4.72783e-09	4.36217e-08	2.89843	5.4616	NOBIAS		mRNA.Sphaerotrichia_firma-F_contig4156.1.1	5192.14	-0.497886	0.219955	-2.26358	0.0235997	0.0550844	126.757	92.6444	NOBIAS
[truncated: 26,490 more rows]

## Sheet: Supplementary Table 4
Supplementary Table 4. Sµmmary of sexually dimorphic traits in the four dioicous brown algae species investigated in the present study
Species	Order	Gamete size (mean)			Gametophyte cell size (mean)			Gametophyte physiological dimorphism		Gametophyte morphological dimorphism		References
[truncated: 13 more rows]

## Sheet: Supplementary Table 5
Supplementary Table 5. Orthogroups belonging to the dioicous single-copy orthologs geneset (DSO) and their corresponding gene and bias per species.
[truncated: 5,962 more rows]

[truncated: 13 more sheets: Supplementary Table 6, Supplementary Table 7, Supplementary Table 8, Supplementary Table 9, Supplementary Table 10, Supplementary Table 11, Supplementary Table 12, Supplementary Table 13, Supplementary Table 14, Supplementary Table 15, Supplementary Table 16, Supplementary Table 17, Supplementary Table 18]
